# Supplementary material for: Dichloridodi-μ2-hydroxido-di-μ3-oxido-octa­phenyl­tetra­tin(IV) dimethyl sulfoxide disolvate
Source: Acta Crystallogr Sect E Struct Rep Online. 2013 Jan 9;69(Pt 2):m91. doi: 10.1107/S1600536812051744 (PMC3569190; doi:10.1107/S1600536812051744)
Supplement: Supplementary file 1 [file e-69-00m91-sup1.cif]

##############################################################################
#                                                                            #
# This CIF contains the data in a paper accepted for publication in          #
# Acta Crystallographica Section E. It conforms to the requirements of       #
# Notes for Authors for Acta Crystallographica Section E, and has been       #
# peer reviewed under the auspices of the IUCr Commission on Journals.       #
#                                                                            #
# Full details of the Crystallographic Information File format               #
# are given in the paper "The Crystallographic Information File (CIF):       #
# a New Standard Archive File for Crystallography" by S. R. Hall, F. H.      #
# Allen and I. D. Brown [Acta Cryst. (1991), A47, 655-685].                  #
#                                                                            #
# The current version of the core CIF dictionary is obtainable from          #
# ftp://ftp.iucr.org/pub/cif_core.dic.                                       #
#                                                                            #
# Software is freely available for graphical display of the structure(s)     #
# in this CIF. For information consult the CIF software page                 #
# http://www.iucr.org/resources/cif/software.                                #
#                                                                            #
# This file may be used for bona fide research purposes within the           #
# scientific community so long as proper attribution is given to the journal # 
# article from which it was obtained.                                        #
#                                                                            #
##############################################################################
data_I
_audit_creation_method     SHELXL-97
_chemical_name_systematic
;
Dichloridodi-\m~2~-hydroxido-di-\m~3~-oxido-octaphenyltetratin(IV)
dimethyl sulfoxide disolvate
;
_chemical_name_common     ?
_chemical_formula_moiety     'C48 H42 Cl2 O4 Sn4, 2(C2 H6 O S)'
_chemical_formula_sum     'C52 H54 Cl2 O6 S2 Sn4'
_chemical_formula_iupac     '[Sn4 (C6 H5)8 Cl2 O2 (O H)2], 2C2 H6 O S'
_chemical_formula_weight     1384.73
_chemical_melting_point     ?
_symmetry_cell_setting     monoclinic
_symmetry_space_group_name_H-M     'P 21/n'
_symmetry_space_group_name_Hall     '-P 2yn'
loop_
    _symmetry_equiv_pos_as_xyz
    'x, y, z'
    '-x+1/2, y+1/2, -z+1/2'
    '-x, -y, -z'
    'x-1/2, -y-1/2, z-1/2'
_cell_length_a     11.521(2)
_cell_length_b     19.372(4)
_cell_length_c     11.854(2)
_cell_angle_alpha     90.00
_cell_angle_beta     93.61(3)
_cell_angle_gamma     90.00
_cell_volume     2640.4(9)
_cell_formula_units_Z     2
_cell_measurement_reflns_used     7108
_cell_measurement_theta_min     2.02
_cell_measurement_theta_max     29.19
_cell_measurement_temperature     298(2)
_exptl_crystal_description     block
_exptl_crystal_colour     colourless
_exptl_crystal_size_max     0.50
_exptl_crystal_size_mid     0.47
_exptl_crystal_size_min     0.45
_exptl_crystal_density_diffrn     1.742
_exptl_crystal_density_meas     ?
_exptl_crystal_density_method     'not measured'
_exptl_crystal_F_000     1360
_exptl_absorpt_coefficient_mu     2.097
_exptl_absorpt_correction_type     numerical
_exptl_absorpt_process_details     '(X-RED32; Stoe & Cie, 2005)'
_exptl_absorpt_correction_T_min     0.4203
_exptl_absorpt_correction_T_max     0.4521
_exptl_special_details     ?
_diffrn_ambient_temperature     298(2)
_diffrn_radiation_type     MoK\a
_diffrn_radiation_wavelength     0.71073
_diffrn_radiation_source     'fine-focus sealed tube'
_diffrn_radiation_monochromator     graphite
_diffrn_measurement_device_type     'STOE IPDS 2T'
_diffrn_measurement_method     'rotation method'
_diffrn_detector_area_resol_mean     0.15
_diffrn_reflns_number     28831
_diffrn_reflns_av_R_equivalents     0.0952
_diffrn_reflns_av_sigmaI/netI     0.0549
_diffrn_reflns_theta_min     2.02
_diffrn_reflns_theta_max     29.19
_diffrn_reflns_theta_full     29.19
_diffrn_measured_fraction_theta_max     0.994
_diffrn_measured_fraction_theta_full     0.994
_diffrn_reflns_limit_h_min     -15
_diffrn_reflns_limit_h_max     14
_diffrn_reflns_limit_k_min     -26
_diffrn_reflns_limit_k_max     26
_diffrn_reflns_limit_l_min     -16
_diffrn_reflns_limit_l_max     16
_diffrn_standards_number     0
_diffrn_standards_interval_count     ?
_diffrn_standards_interval_time     ?
_diffrn_standards_decay_%     ?
_refine_special_details
;
Refinement of <i>F</i>^2^ against ALL reflections. The weighted <i>R</i>-factor
<i>wR</i> and goodness of fit <i>S</i> are based on <i>F</i>^2^, conventional
<i>R</i>-factors <i>R</i> are based on <i>F</i>, with <i>F</i> set to zero for
negative <i>F</i>^2^. The threshold expression of <i>F</i>^2^ >
\s(<i>F</i>^2^) is used only for calculating <i>R</i>-factors(gt) <i>etc</i>.
and is not relevant to the choice of reflections for refinement.
<i>R</i>-factors based on <i>F</i>^2^ are statistically about twice as large
as those based on <i>F</i>, and <i>R</i>- factors based on ALL data will be
even larger.
;
_reflns_number_total     7108
_reflns_number_gt     6034
_reflns_threshold_expression     >2sigma(I)
_refine_ls_structure_factor_coef     Fsqd
_refine_ls_matrix_type     full
_refine_ls_R_factor_all     0.0397
_refine_ls_R_factor_gt     0.0304
_refine_ls_wR_factor_gt     0.0757
_refine_ls_wR_factor_ref     0.0789
_refine_ls_goodness_of_fit_ref     1.050
_refine_ls_restrained_S_all     1.051
_refine_ls_number_reflns     7108
_refine_ls_number_parameters     304
_refine_ls_number_restraints     1
_refine_ls_hydrogen_treatment     mixed
_refine_ls_weighting_scheme     calc
_refine_ls_weighting_details
         'calc w=1/[\s^2^(Fo^2^)+(0.0328P)^2^+0.0145P] where P=(Fo^2^+2Fc^2^)/3'
_atom_sites_solution_hydrogens     geom
_atom_sites_solution_primary     direct
_atom_sites_solution_secondary     difmap
_refine_ls_shift/su_max     0.002
_refine_ls_shift/su_mean     0.000
_refine_diff_density_max     0.916
_refine_diff_density_min     -0.832
_refine_ls_extinction_method     none
_refine_ls_extinction_coef     ?
loop_
    _atom_type_symbol
    _atom_type_description
    _atom_type_scat_dispersion_real
    _atom_type_scat_dispersion_imag
    _atom_type_scat_source
    'C' 'C' 0.0033 0.0016
                         'International Tables Vol C Tables 4.2.6.8 and 6.1.1.4'
    'H' 'H' 0.0000 0.0000
                         'International Tables Vol C Tables 4.2.6.8 and 6.1.1.4'
    'O' 'O' 0.0106 0.0060
                         'International Tables Vol C Tables 4.2.6.8 and 6.1.1.4'
    'Cl' 'Cl' 0.1484 0.1585
                         'International Tables Vol C Tables 4.2.6.8 and 6.1.1.4'
    'Sn' 'Sn' -0.6537 1.4246
                         'International Tables Vol C Tables 4.2.6.8 and 6.1.1.4'
    'S' 'S' 0.1246 0.1234
                         'International Tables Vol C Tables 4.2.6.8 and 6.1.1.4'
_computing_data_collection     'X-Area (Stoe & Cie, 2005)'
_computing_cell_refinement     'X-Area (Stoe & Cie, 2005)'
_computing_data_reduction     'X-Area (Stoe & Cie, 2005)'
_computing_structure_solution     'SHELXS-97 (Sheldrick, 2008)'
_computing_structure_refinement     'SHELXL-97 (Sheldrick, 2008)'
_computing_molecular_graphics     'ORTEP-3 for Windows (Farrugia, 2012)'
_computing_publication_material     'WinGX (Farrugia, 2012)'
loop_
    _atom_site_type_symbol
    _atom_site_label
    _atom_site_fract_x
    _atom_site_fract_y
    _atom_site_fract_z
    _atom_site_U_iso_or_equiv
    _atom_site_adp_type
    _atom_site_calc_flag
    _atom_site_refinement_flags
    _atom_site_occupancy
    _atom_site_symmetry_multiplicity
    _atom_site_disorder_assembly
    _atom_site_disorder_group
    Sn Sn1 0.923073(16) 0.109727(9) 0.801260(13) 0.03225(6) Uani d . 1 1 . .
    Sn Sn2 1.050659(15) 0.052478(9) 1.103601(13) 0.02920(5) Uani d . 1 1 . .
    Cl Cl1 0.98076(8) 0.20923(4) 0.92137(6) 0.05121(18) Uani d . 1 1 . .
    S S1 0.46511(8) 0.04222(5) 0.28731(8) 0.0587(2) Uani d . 1 1 . .
    O O1 0.96963(18) 0.04965(9) 0.93664(14) 0.0343(4) Uani d . 1 1 . .
    O O2 1.12468(17) -0.00375(10) 1.24848(15) 0.0344(4) Uani d D 1 1 . .
    O O3 0.3549(2) 0.02385(16) 0.3395(2) 0.0620(6) Uani d . 1 1 . .
    C C1 0.7530(3) 0.14934(15) 0.7610(2) 0.0386(6) Uani d . 1 1 . .
    C C2 0.6974(3) 0.19241(18) 0.8329(3) 0.0491(7) Uani d . 1 1 . .
    H H2 0.7309 0.2002 0.9052 0.059 Uiso calc R 1 1 . .
    C C3 0.5946(4) 0.2238(2) 0.8011(4) 0.0655(11) Uani d . 1 1 . .
    H H3 0.5579 0.2518 0.8517 0.079 Uiso calc R 1 1 . .
    C C4 0.5453(3) 0.2137(2) 0.6929(4) 0.0697(11) Uani d . 1 1 . .
    H H4 0.4764 0.2360 0.6697 0.084 Uiso calc R 1 1 . .
    C C5 0.5987(4) 0.1705(2) 0.6196(3) 0.0676(11) Uani d . 1 1 . .
    H H5 0.5652 0.1630 0.5472 0.081 Uiso calc R 1 1 . .
    C C6 0.7027(3) 0.13809(19) 0.6540(3) 0.0508(7) Uani d . 1 1 . .
    H H6 0.7383 0.1087 0.6046 0.061 Uiso calc R 1 1 . .
    C C7 1.0545(3) 0.11797(15) 0.6825(2) 0.0376(6) Uani d . 1 1 . .
    C C8 1.0729(3) 0.06512(18) 0.6064(2) 0.0463(7) Uani d . 1 1 . .
    H H8 1.0281 0.0253 0.6075 0.056 Uiso calc R 1 1 . .
    C C9 1.1578(3) 0.0713(2) 0.5289(3) 0.0558(8) Uani d . 1 1 . .
    H H9 1.1704 0.0354 0.4790 0.067 Uiso calc R 1 1 . .
    C C10 1.2236(3) 0.1309(2) 0.5260(3) 0.0581(9) Uani d . 1 1 . .
    H H10 1.2792 0.1357 0.4729 0.070 Uiso calc R 1 1 . .
    C C11 1.2069(3) 0.1829(2) 0.6012(3) 0.0605(9) Uani d . 1 1 . .
    H H11 1.2520 0.2227 0.5999 0.073 Uiso calc R 1 1 . .
    C C12 1.1228(3) 0.17680(18) 0.6797(3) 0.0510(8) Uani d . 1 1 . .
    H H12 1.1124 0.2124 0.7308 0.061 Uiso calc R 1 1 . .
    C C13 1.2033(2) 0.10738(14) 1.0699(2) 0.0343(5) Uani d . 1 1 . .
    C C14 1.2472(3) 0.10957(18) 0.9635(3) 0.0491(7) Uani d . 1 1 . .
    H H14 1.2115 0.0842 0.9045 0.059 Uiso calc R 1 1 . .
    C C15 1.3439(3) 0.1494(2) 0.9450(3) 0.0626(10) Uani d . 1 1 . .
    H H15 1.3732 0.1506 0.8736 0.075 Uiso calc R 1 1 . .
    C C16 1.3969(3) 0.1874(2) 1.0319(4) 0.0640(10) Uani d . 1 1 . .
    H H16 1.4614 0.2144 1.0186 0.077 Uiso calc R 1 1 . .
    C C17 1.3556(3) 0.18588(19) 1.1379(3) 0.0585(9) Uani d . 1 1 . .
    H H17 1.3923 0.2112 1.1965 0.070 Uiso calc R 1 1 . .
    C C18 1.2580(3) 0.14597(16) 1.1566(3) 0.0431(6) Uani d . 1 1 . .
    H H18 1.2290 0.1452 1.2281 0.052 Uiso calc R 1 1 . .
    C C19 0.9102(2) 0.09486(14) 1.1881(2) 0.0356(5) Uani d . 1 1 . .
    C C20 0.9278(3) 0.11474(17) 1.3006(2) 0.0489(8) Uani d . 1 1 . .
    H H20 0.9998 0.1075 1.3388 0.059 Uiso calc R 1 1 . .
    C C21 0.8387(4) 0.1453(2) 1.3562(3) 0.0680(12) Uani d . 1 1 . .
    H H21 0.8512 0.1586 1.4313 0.082 Uiso calc R 1 1 . .
    C C22 0.7322(4) 0.1558(2) 1.3006(4) 0.0762(14) Uani d . 1 1 . .
    H H22 0.6725 0.1759 1.3384 0.091 Uiso calc R 1 1 . .
    C C23 0.7139(4) 0.1373(2) 1.1918(4) 0.0757(13) Uani d . 1 1 . .
    H H23 0.6415 0.1450 1.1548 0.091 Uiso calc R 1 1 . .
    C C24 0.8021(3) 0.10635(18) 1.1330(3) 0.0501(8) Uani d . 1 1 . .
    H H24 0.7883 0.0937 1.0577 0.060 Uiso calc R 1 1 . .
    C C25 0.4630(5) -0.0023(3) 0.1581(4) 0.0878(16) Uani d . 1 1 . .
    H H25A 0.4487 -0.0504 0.1708 0.132 Uiso calc R 1 1 . .
    H H25B 0.5366 0.0031 0.1255 0.132 Uiso calc R 1 1 . .
    H H25C 0.4024 0.0161 0.1074 0.132 Uiso calc R 1 1 . .
    C C26 0.5777(4) -0.0069(3) 0.3584(4) 0.0856(15) Uani d . 1 1 . .
    H H26A 0.5851 0.0063 0.4366 0.128 Uiso calc R 1 1 . .
    H H26B 0.6498 0.0017 0.3243 0.128 Uiso calc R 1 1 . .
    H H26C 0.5590 -0.0551 0.3526 0.128 Uiso calc R 1 1 . .
    H H2A 1.1948(17) 0.000(2) 1.265(3) 0.056(11) Uiso d D 1 1 . .
loop_
    _atom_site_aniso_label
    _atom_site_aniso_U_11
    _atom_site_aniso_U_22
    _atom_site_aniso_U_33
    _atom_site_aniso_U_12
    _atom_site_aniso_U_13
    _atom_site_aniso_U_23
    Sn1 0.03346(10) 0.03404(10) 0.02899(9) 0.00335(7) 0.00002(7) 0.00140(6)
    Sn2 0.02770(9) 0.03127(9) 0.02838(9) 0.00062(6) -0.00011(6) -0.00281(6)
    Cl1 0.0625(5) 0.0413(4) 0.0486(4) 0.0008(3) -0.0060(3) -0.0099(3)
    S1 0.0438(5) 0.0623(6) 0.0697(5) 0.0040(4) 0.0006(4) 0.0115(4)
    O1 0.0412(11) 0.0300(9) 0.0305(8) 0.0013(8) -0.0078(7) -0.0007(6)
    O2 0.0310(10) 0.0380(10) 0.0335(8) 0.0001(8) -0.0050(7) -0.0015(7)
    O3 0.0473(14) 0.0759(18) 0.0629(14) 0.0007(13) 0.0047(11) -0.0011(13)
    C1 0.0339(14) 0.0383(14) 0.0435(14) 0.0037(11) 0.0002(11) 0.0092(11)
    C2 0.0469(18) 0.0511(18) 0.0506(16) 0.0107(14) 0.0125(14) 0.0096(13)
    C3 0.056(2) 0.058(2) 0.086(3) 0.0166(18) 0.026(2) 0.0201(19)
    C4 0.0402(18) 0.068(3) 0.100(3) 0.0114(18) -0.0023(19) 0.034(2)
    C5 0.061(2) 0.072(3) 0.067(2) 0.004(2) -0.0175(19) 0.0212(19)
    C6 0.0478(18) 0.0527(18) 0.0509(17) 0.0036(15) -0.0049(14) 0.0092(14)
    C7 0.0392(15) 0.0417(15) 0.0318(12) 0.0018(12) 0.0014(11) 0.0048(10)
    C8 0.0459(17) 0.0531(18) 0.0400(14) -0.0018(14) 0.0040(13) -0.0037(12)
    C9 0.050(2) 0.076(2) 0.0417(15) 0.0036(18) 0.0085(14) -0.0083(15)
    C10 0.0400(17) 0.087(3) 0.0482(17) 0.0027(18) 0.0115(14) 0.0055(17)
    C11 0.053(2) 0.060(2) 0.069(2) -0.0105(17) 0.0147(18) 0.0113(17)
    C12 0.054(2) 0.0446(17) 0.0554(17) -0.0063(14) 0.0116(15) -0.0018(13)
    C13 0.0267(12) 0.0376(14) 0.0383(13) 0.0003(10) -0.0010(10) 0.0024(10)
    C14 0.0414(17) 0.065(2) 0.0411(15) -0.0018(15) 0.0037(13) 0.0044(13)
    C15 0.046(2) 0.081(3) 0.062(2) -0.0063(19) 0.0154(17) 0.0149(18)
    C16 0.0386(18) 0.066(2) 0.087(3) -0.0126(17) -0.0001(18) 0.021(2)
    C17 0.0457(19) 0.0465(19) 0.082(2) -0.0079(15) -0.0082(17) -0.0068(16)
    C18 0.0403(16) 0.0405(15) 0.0483(15) -0.0018(12) 0.0012(12) -0.0045(12)
    C19 0.0350(14) 0.0334(13) 0.0389(13) 0.0036(11) 0.0073(11) 0.0028(10)
    C20 0.057(2) 0.0464(17) 0.0440(16) -0.0026(14) 0.0115(15) -0.0073(12)
    C21 0.091(3) 0.054(2) 0.064(2) 0.003(2) 0.039(2) -0.0101(16)
    C22 0.076(3) 0.059(2) 0.099(3) 0.020(2) 0.053(3) 0.010(2)
    C23 0.050(2) 0.077(3) 0.103(3) 0.028(2) 0.026(2) 0.031(2)
    C24 0.0365(16) 0.060(2) 0.0539(17) 0.0081(14) 0.0049(13) 0.0122(14)
    C25 0.074(3) 0.123(4) 0.067(2) 0.034(3) 0.013(2) 0.002(3)
    C26 0.050(2) 0.105(4) 0.099(3) 0.007(2) -0.014(2) 0.033(3)
_geom_special_details
;
All e.s.d.'s (except the e.s.d. in the dihedral angle between two l.s. planes)
are estimated using the full covariance matrix. The cell e.s.d.'s are taken
into account individually in the estimation of e.s.d.'s in distances, angles
and torsion angles; correlations between e.s.d.'s in cell parameters are only
used when they are defined by crystal symmetry. An approximate (isotropic)
treatment of cell e.s.d.'s is used for estimating e.s.d.'s involving l.s.
planes.
;
loop_
    _geom_bond_atom_site_label_1
    _geom_bond_atom_site_label_2
    _geom_bond_site_symmetry_2
    _geom_bond_distance
    _geom_bond_publ_flag
    Sn1 O1 . 2.0271(18) ?
    Sn1 C1 . 2.130(3) ?
    Sn1 C7 . 2.137(3) ?
    Sn1 O2 3_757 2.196(2) ?
    Sn1 Cl1 . 2.4628(9) ?
    Sn2 O1 3_757 2.0451(18) ?
    Sn2 C13 . 2.115(3) ?
    Sn2 C19 . 2.121(3) ?
    Sn2 O1 . 2.1351(18) ?
    Sn2 O2 . 2.1630(19) ?
    S1 O3 . 1.490(3) ?
    S1 C25 . 1.757(5) ?
    S1 C26 . 1.777(4) ?
    O1 Sn2 3_757 2.0451(18) ?
    O2 Sn1 3_757 2.196(2) ?
    O2 H2A . 0.824(19) ?
    C1 C2 . 1.379(4) ?
    C1 C6 . 1.379(4) ?
    C2 C3 . 1.363(5) ?
    C2 H2 . 0.9300 ?
    C3 C4 . 1.384(6) ?
    C3 H3 . 0.9300 ?
    C4 C5 . 1.379(6) ?
    C4 H4 . 0.9300 ?
    C5 C6 . 1.390(5) ?
    C5 H5 . 0.9300 ?
    C6 H6 . 0.9300 ?
    C7 C12 . 1.387(4) ?
    C7 C8 . 1.389(4) ?
    C8 C9 . 1.389(4) ?
    C8 H8 . 0.9300 ?
    C9 C10 . 1.384(6) ?
    C9 H9 . 0.9300 ?
    C10 C11 . 1.367(6) ?
    C10 H10 . 0.9300 ?
    C11 C12 . 1.389(5) ?
    C11 H11 . 0.9300 ?
    C12 H12 . 0.9300 ?
    C13 C14 . 1.388(4) ?
    C13 C18 . 1.390(4) ?
    C14 C15 . 1.385(5) ?
    C14 H14 . 0.9300 ?
    C15 C16 . 1.377(6) ?
    C15 H15 . 0.9300 ?
    C16 C17 . 1.371(5) ?
    C16 H16 . 0.9300 ?
    C17 C18 . 1.394(5) ?
    C17 H17 . 0.9300 ?
    C18 H18 . 0.9300 ?
    C19 C24 . 1.387(4) ?
    C19 C20 . 1.390(4) ?
    C20 C21 . 1.387(5) ?
    C20 H20 . 0.9300 ?
    C21 C22 . 1.370(7) ?
    C21 H21 . 0.9300 ?
    C22 C23 . 1.343(7) ?
    C22 H22 . 0.9300 ?
    C23 C24 . 1.402(5) ?
    C23 H23 . 0.9300 ?
    C24 H24 . 0.9300 ?
    C25 H25A . 0.9600 ?
    C25 H25B . 0.9600 ?
    C25 H25C . 0.9600 ?
    C26 H26A . 0.9600 ?
    C26 H26B . 0.9600 ?
    C26 H26C . 0.9600 ?
loop_
    _geom_angle_atom_site_label_1
    _geom_angle_atom_site_label_2
    _geom_angle_atom_site_label_3
    _geom_angle_site_symmetry_1
    _geom_angle_site_symmetry_3
    _geom_angle
    _geom_angle_publ_flag
    O1 Sn1 C1 . . 125.30(10) ?
    O1 Sn1 C7 . . 113.66(10) ?
    C1 Sn1 C7 . . 120.35(11) ?
    O1 Sn1 O2 . 3_757 74.05(7) ?
    C1 Sn1 O2 . 3_757 93.75(10) ?
    C7 Sn1 O2 . 3_757 93.94(9) ?
    O1 Sn1 Cl1 . . 86.75(6) ?
    C1 Sn1 Cl1 . . 93.34(9) ?
    C7 Sn1 Cl1 . . 98.39(8) ?
    O2 Sn1 Cl1 3_757 . 160.17(5) ?
    O1 Sn2 C13 3_757 . 121.78(9) ?
    O1 Sn2 C19 3_757 . 113.91(10) ?
    C13 Sn2 C19 . . 124.24(11) ?
    O1 Sn2 O1 3_757 . 73.87(8) ?
    C13 Sn2 O1 . . 99.07(9) ?
    C19 Sn2 O1 . . 98.37(10) ?
    O1 Sn2 O2 3_757 . 74.43(7) ?
    C13 Sn2 O2 . . 96.46(9) ?
    C19 Sn2 O2 . . 95.42(9) ?
    O1 Sn2 O2 . . 148.27(7) ?
    O3 S1 C25 . . 106.2(2) ?
    O3 S1 C26 . . 106.9(2) ?
    C25 S1 C26 . . 96.9(3) ?
    Sn1 O1 Sn2 . 3_757 110.49(8) ?
    Sn1 O1 Sn2 . . 142.90(9) ?
    Sn2 O1 Sn2 3_757 . 106.13(8) ?
    Sn2 O2 Sn1 . 3_757 100.26(8) ?
    Sn2 O2 H2A . . 118(3) ?
    Sn1 O2 H2A 3_757 . 112(3) ?
    C2 C1 C6 . . 118.6(3) ?
    C2 C1 Sn1 . . 122.4(2) ?
    C6 C1 Sn1 . . 118.5(2) ?
    C3 C2 C1 . . 121.9(4) ?
    C3 C2 H2 . . 119.0 ?
    C1 C2 H2 . . 119.0 ?
    C2 C3 C4 . . 119.5(4) ?
    C2 C3 H3 . . 120.3 ?
    C4 C3 H3 . . 120.3 ?
    C5 C4 C3 . . 119.8(3) ?
    C5 C4 H4 . . 120.1 ?
    C3 C4 H4 . . 120.1 ?
    C4 C5 C6 . . 120.0(4) ?
    C4 C5 H5 . . 120.0 ?
    C6 C5 H5 . . 120.0 ?
    C1 C6 C5 . . 120.2(4) ?
    C1 C6 H6 . . 119.9 ?
    C5 C6 H6 . . 119.9 ?
    C12 C7 C8 . . 118.7(3) ?
    C12 C7 Sn1 . . 120.2(2) ?
    C8 C7 Sn1 . . 121.1(2) ?
    C9 C8 C7 . . 120.6(3) ?
    C9 C8 H8 . . 119.7 ?
    C7 C8 H8 . . 119.7 ?
    C10 C9 C8 . . 119.8(3) ?
    C10 C9 H9 . . 120.1 ?
    C8 C9 H9 . . 120.1 ?
    C11 C10 C9 . . 119.9(3) ?
    C11 C10 H10 . . 120.0 ?
    C9 C10 H10 . . 120.0 ?
    C10 C11 C12 . . 120.5(4) ?
    C10 C11 H11 . . 119.8 ?
    C12 C11 H11 . . 119.8 ?
    C7 C12 C11 . . 120.4(3) ?
    C7 C12 H12 . . 119.8 ?
    C11 C12 H12 . . 119.8 ?
    C14 C13 C18 . . 118.8(3) ?
    C14 C13 Sn2 . . 122.8(2) ?
    C18 C13 Sn2 . . 118.3(2) ?
    C15 C14 C13 . . 120.3(3) ?
    C15 C14 H14 . . 119.9 ?
    C13 C14 H14 . . 119.9 ?
    C16 C15 C14 . . 120.1(3) ?
    C16 C15 H15 . . 119.9 ?
    C14 C15 H15 . . 119.9 ?
    C17 C16 C15 . . 120.7(3) ?
    C17 C16 H16 . . 119.6 ?
    C15 C16 H16 . . 119.6 ?
    C16 C17 C18 . . 119.2(3) ?
    C16 C17 H17 . . 120.4 ?
    C18 C17 H17 . . 120.4 ?
    C13 C18 C17 . . 120.8(3) ?
    C13 C18 H18 . . 119.6 ?
    C17 C18 H18 . . 119.6 ?
    C24 C19 C20 . . 118.6(3) ?
    C24 C19 Sn2 . . 121.9(2) ?
    C20 C19 Sn2 . . 119.4(2) ?
    C21 C20 C19 . . 120.4(4) ?
    C21 C20 H20 . . 119.8 ?
    C19 C20 H20 . . 119.8 ?
    C22 C21 C20 . . 120.1(4) ?
    C22 C21 H21 . . 119.9 ?
    C20 C21 H21 . . 119.9 ?
    C23 C22 C21 . . 120.2(3) ?
    C23 C22 H22 . . 119.9 ?
    C21 C22 H22 . . 119.9 ?
    C22 C23 C24 . . 121.1(4) ?
    C22 C23 H23 . . 119.5 ?
    C24 C23 H23 . . 119.5 ?
    C19 C24 C23 . . 119.5(4) ?
    C19 C24 H24 . . 120.2 ?
    C23 C24 H24 . . 120.2 ?
    S1 C25 H25A . . 109.5 ?
    S1 C25 H25B . . 109.5 ?
    H25A C25 H25B . . 109.5 ?
    S1 C25 H25C . . 109.5 ?
    H25A C25 H25C . . 109.5 ?
    H25B C25 H25C . . 109.5 ?
    S1 C26 H26A . . 109.5 ?
    S1 C26 H26B . . 109.5 ?
    H26A C26 H26B . . 109.5 ?
    S1 C26 H26C . . 109.5 ?
    H26A C26 H26C . . 109.5 ?
    H26B C26 H26C . . 109.5 ?
loop_
    _geom_torsion_atom_site_label_1
    _geom_torsion_atom_site_label_2
    _geom_torsion_atom_site_label_3
    _geom_torsion_atom_site_label_4
    _geom_torsion_site_symmetry_1
    _geom_torsion_site_symmetry_2
    _geom_torsion_site_symmetry_3
    _geom_torsion_site_symmetry_4
    _geom_torsion
    _geom_torsion_publ_flag
    C1 Sn1 O1 Sn2 . . . 3_757 90.30(14) ?
    C7 Sn1 O1 Sn2 . . . 3_757 -80.16(12) ?
    O2 Sn1 O1 Sn2 3_757 . . 3_757 7.14(8) ?
    Cl1 Sn1 O1 Sn2 . . . 3_757 -177.90(9) ?
    C1 Sn1 O1 Sn2 . . . . -99.31(19) ?
    C7 Sn1 O1 Sn2 . . . . 90.23(19) ?
    O2 Sn1 O1 Sn2 3_757 . . . 177.53(19) ?
    Cl1 Sn1 O1 Sn2 . . . . -7.51(16) ?
    O1 Sn2 O1 Sn1 3_757 . . . -170.6(2) ?
    C13 Sn2 O1 Sn1 . . . . -50.03(19) ?
    C19 Sn2 O1 Sn1 . . . . 76.80(19) ?
    O2 Sn2 O1 Sn1 . . . . -168.40(12) ?
    O1 Sn2 O1 Sn2 3_757 . . 3_757 0.0 ?
    C13 Sn2 O1 Sn2 . . . 3_757 120.60(10) ?
    C19 Sn2 O1 Sn2 . . . 3_757 -112.57(10) ?
    O2 Sn2 O1 Sn2 . . . 3_757 2.2(2) ?
    O1 Sn2 O2 Sn1 3_757 . . 3_757 -6.35(7) ?
    C13 Sn2 O2 Sn1 . . . 3_757 -127.59(9) ?
    C19 Sn2 O2 Sn1 . . . 3_757 106.98(10) ?
    O1 Sn2 O2 Sn1 . . . 3_757 -8.58(18) ?
    O1 Sn1 C1 C2 . . . . 60.3(3) ?
    C7 Sn1 C1 C2 . . . . -129.9(2) ?
    O2 Sn1 C1 C2 3_757 . . . 133.3(2) ?
    Cl1 Sn1 C1 C2 . . . . -28.1(2) ?
    O1 Sn1 C1 C6 . . . . -127.6(2) ?
    C7 Sn1 C1 C6 . . . . 42.3(3) ?
    O2 Sn1 C1 C6 3_757 . . . -54.5(2) ?
    Cl1 Sn1 C1 C6 . . . . 144.0(2) ?
    C6 C1 C2 C3 . . . . 0.1(5) ?
    Sn1 C1 C2 C3 . . . . 172.2(3) ?
    C1 C2 C3 C4 . . . . -1.4(6) ?
    C2 C3 C4 C5 . . . . 1.9(6) ?
    C3 C4 C5 C6 . . . . -1.0(6) ?
    C2 C1 C6 C5 . . . . 0.8(5) ?
    Sn1 C1 C6 C5 . . . . -171.6(3) ?
    C4 C5 C6 C1 . . . . -0.4(6) ?
    O1 Sn1 C7 C12 . . . . -102.1(3) ?
    C1 Sn1 C7 C12 . . . . 86.9(3) ?
    O2 Sn1 C7 C12 3_757 . . . -176.4(3) ?
    Cl1 Sn1 C7 C12 . . . . -12.0(3) ?
    O1 Sn1 C7 C8 . . . . 78.2(3) ?
    C1 Sn1 C7 C8 . . . . -92.8(3) ?
    O2 Sn1 C7 C8 3_757 . . . 3.9(2) ?
    Cl1 Sn1 C7 C8 . . . . 168.3(2) ?
    C12 C7 C8 C9 . . . . -0.3(5) ?
    Sn1 C7 C8 C9 . . . . 179.4(3) ?
    C7 C8 C9 C10 . . . . -0.9(5) ?
    C8 C9 C10 C11 . . . . 1.6(6) ?
    C9 C10 C11 C12 . . . . -1.0(6) ?
    C8 C7 C12 C11 . . . . 0.9(5) ?
    Sn1 C7 C12 C11 . . . . -178.8(3) ?
    C10 C11 C12 C7 . . . . -0.3(6) ?
    O1 Sn2 C13 C14 3_757 . . . 53.5(3) ?
    C19 Sn2 C13 C14 . . . . -129.8(2) ?
    O1 Sn2 C13 C14 . . . . -23.1(3) ?
    O2 Sn2 C13 C14 . . . . 129.2(2) ?
    O1 Sn2 C13 C18 3_757 . . . -130.2(2) ?
    C19 Sn2 C13 C18 . . . . 46.5(3) ?
    O1 Sn2 C13 C18 . . . . 153.2(2) ?
    O2 Sn2 C13 C18 . . . . -54.5(2) ?
    C18 C13 C14 C15 . . . . 0.2(5) ?
    Sn2 C13 C14 C15 . . . . 176.5(3) ?
    C13 C14 C15 C16 . . . . -0.3(6) ?
    C14 C15 C16 C17 . . . . 0.6(6) ?
    C15 C16 C17 C18 . . . . -0.8(6) ?
    C14 C13 C18 C17 . . . . -0.4(5) ?
    Sn2 C13 C18 C17 . . . . -176.9(3) ?
    C16 C17 C18 C13 . . . . 0.7(5) ?
    O1 Sn2 C19 C24 3_757 . . . -70.8(3) ?
    C13 Sn2 C19 C24 . . . . 112.2(3) ?
    O1 Sn2 C19 C24 . . . . 5.2(3) ?
    O2 Sn2 C19 C24 . . . . -146.2(2) ?
    O1 Sn2 C19 C20 3_757 . . . 112.1(2) ?
    C13 Sn2 C19 C20 . . . . -64.8(3) ?
    O1 Sn2 C19 C20 . . . . -171.9(2) ?
    O2 Sn2 C19 C20 . . . . 36.8(2) ?
    C24 C19 C20 C21 . . . . 0.1(5) ?
    Sn2 C19 C20 C21 . . . . 177.3(3) ?
    C19 C20 C21 C22 . . . . 0.3(6) ?
    C20 C21 C22 C23 . . . . -0.6(6) ?
    C21 C22 C23 C24 . . . . 0.5(7) ?
    C20 C19 C24 C23 . . . . -0.2(5) ?
    Sn2 C19 C24 C23 . . . . -177.3(3) ?
    C22 C23 C24 C19 . . . . -0.1(6) ?
loop_
    _geom_hbond_atom_site_label_D
    _geom_hbond_atom_site_label_H
    _geom_hbond_atom_site_label_A
    _geom_hbond_site_symmetry_A
    _geom_hbond_distance_DH
    _geom_hbond_distance_HA
    _geom_hbond_distance_DA
    _geom_hbond_angle_DHA
    _geom_hbond_publ_flag
    O2 H2A O3 1_656 0.824(19) 2.04(2) 2.851(3) 166(4) y
data_global
_journal_date_recd_electronic     2012-11-27
_journal_date_accepted     2012-12-22
_journal_name_full     'Acta Crystallographica, Section E'
_journal_year     2013
_journal_volume     69
_journal_issue      2
_journal_page_first     m91
_journal_page_last     m91
_journal_paper_category     QM
_journal_paper_doi     10.1107/S1600536812051744
_journal_coeditor_code     CV5369
_publ_contact_author_name     'Shahrbano Foladi'
_publ_contact_author_address
;
Department of Chemistry, Faculty of Science, Karaj branch, Islamic Azad
 University, Karaj, Iran
;
_publ_contact_author_email     'sh-foladi@kiau.ac.ir'
_publ_contact_author_fax     ?
_publ_contact_author_phone     ?
_publ_section_title
;
Dichloridodi-\m~2~-hydroxido-di-\m~3~-oxido-octaphenyltetratin(IV) dimethyl
sulfoxide disolvate
;
loop_
    _publ_author_name
    _publ_author_footnote
    _publ_author_address
    'Foladi, Shahrbano' .
;
Department of Chemistry, Faculty of Science, Karaj Branch, Islamic Azad
University, Karaj, Iran
;
    'Khazaei, Parivash' .
;
Department of Chemistry, Faculty of Science, Karaj Branch, Islamic Azad
University, Karaj, Iran
;
    'Attar Gharamaleki, Jafar' .
;
Faculty of Chemistry, Tarbiat Moallem University, Tehran, Iran
;
    'Notash, Behrouz' .
;
Department of Chemistry, Shahid Beheshti University, G. C., Evin, Tehran,
1983963113, Iran
;
    'Rofouei, Mohammad Kazem' .
;
Faculty of Chemistry, Tarbiat Moallem University, Tehran, Iran
;
