# Supplementary material for: Dichloridodi-μ2-hydroxido-di-μ3-oxido-octa­phenyl­tetra­tin(IV) dimethyl sulfoxide disolvate
Source: Acta Crystallogr Sect E Struct Rep Online. 2013 Jan 9;69(Pt 2):m91. doi: 10.1107/S1600536812051744 (PMC3569190; doi:10.1107/S1600536812051744)
Supplement: Supplementary file 2 [file e-69-00m91-Isup2.hkl]

# 
# h,k,l, Fc-squared, Fo-squared, sigma(Fo-squared) and status flag 
# 
data_I
_shelx_title ' KH633H in P2(1)/n' 
_shelx_refln_list_code          4 
_shelx_F_calc_maximum      336.11 
_exptl_crystal_F_000      1360.00 
_reflns_d_resolution_high  0.7286 
 
loop_ 
 _symmetry_equiv_pos_as_xyz 
 'x, y, z' 
 '-x+1/2, y+1/2, -z+1/2' 
 '-x, -y, -z' 
 'x-1/2, -y-1/2, z-1/2' 
 
_cell_length_a    11.5207 
_cell_length_b    19.3724 
_cell_length_c    11.8540 
_cell_angle_alpha  90.000 
_cell_angle_beta   93.612 
_cell_angle_gamma  90.000 
 
_shelx_F_squared_multiplier     1.000 
 
loop_ 
 _refln_index_h 
 _refln_index_k 
 _refln_index_l 
 _refln_F_squared_calc 
 _refln_F_squared_meas 
 _refln_F_squared_sigma 
 _refln_observed_status 
   2   0   0    68729.23    72013.62    326.32 o 
   4   0   0     2181.94     2231.46    244.74 o 
   6   0   0    30316.65    30455.07   4638.63 o 
   8   0   0    20072.04    21306.52    107.57 o 
  10   0   0     5785.31     6036.99     71.31 o 
  12   0   0      243.48      247.76     59.22 o 
  14   0   0      198.10      257.43     71.31 o 
   1   1   0    88349.55   101689.50   2434.74 o 
   2   1   0     1776.01     1799.62     60.43 o 
   3   1   0     6494.94     7244.54    843.00 o 
   4   1   0     7413.21     7269.89    390.25 o 
   5   1   0     6486.04     6784.48    422.90 o 
   6   1   0     1729.25     1862.20    133.10 o 
   7   1   0    22691.53    22776.26   1793.28 o 
   8   1   0       44.50       36.10     25.97 o 
   9   1   0     7466.16     7102.24     77.96 o 
  10   1   0     1239.80     1173.15     29.91 o 
  11   1   0      467.26      504.00     31.28 o 
  12   1   0       26.60       54.58     39.68 o 
  13   1   0       97.60       60.86     90.65 o 
  14   1   0     1196.27     1171.80     53.12 o 
  15   1   0      479.44      454.42     34.92 o 
   0   2   0    40034.76    49051.50    389.28 o 
   1   2   0     1249.19     1464.06     44.73 o 
   2   2   0    38242.97    45009.71    238.10 o 
   3   2   0     5490.11     5492.57    595.24 o 
   4   2   0        0.83       35.36     24.03 o 
   5   2   0      522.75      604.22     45.60 o 
   6   2   0     2407.75     2281.49    120.87 o 
   7   2   0     4964.47     4958.95    340.98 o 
   8   2   0     8039.07     7957.86    636.78 o 
   9   2   0    11661.74    11020.16    875.96 o 
  10   2   0     5911.11     6022.01     66.47 o 
  11   2   0      429.09      356.81     56.80 o 
  12   2   0     1190.36     1182.15     93.06 o 
  13   2   0      938.19      976.20     99.34 o 
  14   2   0       14.86       46.81     41.13 o 
  15   2   0     1934.04     2216.64    119.85 o 
   1   3   0     1617.48     1709.04     42.29 o 
   2   3   0     5770.18     5868.36     66.03 o 
   3   3   0     2042.61     2268.55     61.64 o 
   4   3   0     1919.30     1891.54    200.85 o 
   5   3   0      132.74      103.04     25.76 o 
   6   3   0     5050.08     5107.71    334.98 o 
   7   3   0       65.27      100.87     33.48 o 
   8   3   0     7663.50     7428.13    524.15 o 
   9   3   0      274.38      258.00     31.55 o 
  10   3   0     2956.29     2839.47    224.09 o 
  11   3   0     1720.36     1521.91     31.59 o 
  12   3   0      260.06      204.28     33.39 o 
  13   3   0      994.78      956.73     57.43 o 
  14   3   0     2020.56     2132.21    116.85 o 
  15   3   0       43.27       30.18     52.14 o 
   0   4   0    35366.57    41989.41    365.00 o 
   1   4   0     5009.85     5633.71     96.99 o 
   2   4   0    23393.42    27803.13    405.01 o 
   3   4   0     6380.24     6845.55     83.39 o 
   4   4   0      229.86      167.54     26.68 o 
   5   4   0    22070.47    21885.06   1263.70 o 
   6   4   0    18238.01    17843.41   1001.43 o 
   7   4   0    17402.45    16854.64   1076.38 o 
   8   4   0     3200.39     2970.10    178.20 o 
   9   4   0     4368.65     4100.37    337.96 o 
  10   4   0      887.07      910.69     95.01 o 
  11   4   0        2.03       -8.00     28.54 o 
  12   4   0     3420.17     3484.30    244.39 o 
  13   4   0     1039.43     1079.30     52.70 o 
  14   4   0     1222.25     1135.89     63.48 o 
  15   4   0     1534.34     1345.82    102.99 o 
   1   5   0    65332.63    72897.11    322.70 o 
   2   5   0    12326.69    13263.53    245.78 o 
   3   5   0      475.73      586.99     48.34 o 
   4   5   0    23046.86    24218.51   1722.49 o 
   5   5   0    13622.29    12992.36    686.28 o 
   6   5   0     3145.83     3052.22    224.93 o 
   7   5   0    20837.89    20508.03   1241.66 o 
   8   5   0      586.87      619.17     58.20 o 
   9   5   0     2694.17     2673.38    212.24 o 
  10   5   0     3309.65     3260.62    276.09 o 
  11   5   0      689.35      621.96     44.66 o 
  12   5   0     2578.83     2551.25    236.20 o 
  13   5   0     1393.78     1396.92     80.57 o 
  14   5   0      895.93      868.78     49.33 o 
  15   5   0      159.44      129.41     47.04 o 
   0   6   0      627.59      601.01     44.91 o 
   1   6   0    20719.35    22083.22    666.86 o 
   2   6   0    23131.58    24921.80    836.59 o 
   3   6   0    61595.67    66230.42    223.59 o 
   4   6   0      443.03      536.72     38.03 o 
   5   6   0    19915.36    19560.99    978.03 o 
   6   6   0     5048.96     5287.45    290.29 o 
   7   6   0     2549.94     2697.88    172.88 o 
   8   6   0     8112.38     8393.97    531.54 o 
   9   6   0     2229.79     2322.39    148.64 o 
  10   6   0      169.06      158.57     23.72 o 
  11   6   0     3493.42     3449.46    216.29 o 
  12   6   0      135.10      129.27     39.43 o 
  13   6   0     1460.60     1396.49    115.99 o 
  14   6   0      136.33       98.73     41.02 o 
  15   6   0      103.87      130.10     46.12 o 
   1   7   0    17224.16    19498.16    605.94 o 
   2   7   0    23244.02    25433.70    286.44 o 
   3   7   0     4991.00     5605.28    297.92 o 
   4   7   0    32310.32    31913.83   2368.99 o 
   5   7   0     1994.36     1942.10     90.42 o 
   6   7   0     5738.02     5831.55    317.62 o 
   7   7   0      698.69      708.80     41.50 o 
   8   7   0     3376.58     3274.28    208.81 o 
   9   7   0     1601.05     1567.19     99.43 o 
  10   7   0     6814.67     6793.55    457.22 o 
  11   7   0      844.83      902.66     87.17 o 
  12   7   0     1742.11     1604.11    122.29 o 
  13   7   0       81.92      110.47     33.22 o 
  14   7   0      179.08      174.85     39.77 o 
  15   7   0        3.99      -12.55     44.21 o 
   0   8   0      267.88      361.64     38.87 o 
   1   8   0     5369.11     5779.66    170.23 o 
   2   8   0    11073.73    12693.70     74.10 o 
   3   8   0    40675.68    42753.61   3054.75 o 
   4   8   0     3512.22     3246.99    179.16 o 
   5   8   0    13787.21    13379.80    711.45 o 
   6   8   0     4317.61     4305.96    239.09 o 
   7   8   0     2106.95     1990.32    100.46 o 
   8   8   0      163.05      219.33     24.16 o 
   9   8   0      369.33      403.89     26.40 o 
  10   8   0     3017.72     3072.80    200.61 o 
  11   8   0      664.08      746.24     58.98 o 
  12   8   0     3349.63     3121.90    184.93 o 
  13   8   0       93.33       89.85     34.82 o 
  14   8   0     1058.67      885.19     55.30 o 
  15   8   0       28.22       30.22     85.81 o 
   1   9   0     1074.33      986.98     31.29 o 
   2   9   0       30.18       39.17     28.27 o 
   3   9   0     2574.50     3166.01    229.64 o 
   4   9   0      979.23      970.98     67.12 o 
   5   9   0     2859.93     2795.86    144.03 o 
   6   9   0      286.35      352.30     20.37 o 
   7   9   0      713.53      795.79     43.68 o 
   8   9   0      436.31      455.66     30.22 o 
   9   9   0     2863.81     2866.07    175.36 o 
  10   9   0        0.50        4.34     27.32 o 
  11   9   0     5132.04     4970.60    329.18 o 
  12   9   0        0.06       24.32     28.42 o 
  13   9   0     2386.73     2218.78    112.34 o 
  14   9   0        0.19      -35.10     35.10 o 
   0  10   0        1.39       27.14     32.50 o 
   1  10   0     2294.07     2514.57     75.36 o 
   2  10   0      359.22      410.93     41.45 o 
   3  10   0     9532.62    10156.08    323.30 o 
   4  10   0     7778.71     7352.68    300.27 o 
   5  10   0     1687.15     1506.19     70.07 o 
   6  10   0     1313.82     1201.80     67.03 o 
   7  10   0       17.68       25.01     22.81 o 
   8  10   0      260.30      259.16     24.24 o 
   9  10   0     1325.70     1275.86     63.97 o 
  10  10   0     7449.36     7028.16    425.09 o 
  11  10   0      376.65      411.86     38.55 o 
  12  10   0     3324.81     3110.96    219.80 o 
  13  10   0       56.18      100.04     36.03 o 
  14  10   0     1067.07      931.96     97.38 o 
   1  11   0     3249.36     3552.66    148.86 o 
   2  11   0    21692.38    23900.19    145.03 o 
   3  11   0     5520.51     5046.24    415.01 o 
   4  11   0    23412.62    22665.48    948.56 o 
   5  11   0      220.38      233.00     23.03 o 
   6  11   0     2468.17     2265.37    121.42 o 
   7  11   0      133.01      161.00     23.72 o 
   8  11   0      218.18      181.20     25.46 o 
   9  11   0     3239.89     3123.82    183.03 o 
  10  11   0     1845.91     1863.55     77.49 o 
  11  11   0     1595.26     1462.60     87.92 o 
  12  11   0      658.69      595.69     35.34 o 
  13  11   0      319.83      300.09     38.49 o 
  14  11   0        5.63       36.78     43.05 o 
   0  12   0    27404.89    28734.62    204.25 o 
   1  12   0     1721.24     1706.64    104.54 o 
   2  12   0    17263.02    18251.17    130.53 o 
   3  12   0    22224.84    20475.28   1431.83 o 
   4  12   0     4835.17     4686.42    226.55 o 
   5  12   0    12267.36    11637.58    502.55 o 
   6  12   0      615.93      640.36     28.78 o 
   7  12   0      725.41      664.26     42.62 o 
   8  12   0     4658.67     4384.48    209.00 o 
   9  12   0     2000.37     1894.76    102.89 o 
  10  12   0     1563.61     1495.71     77.79 o 
  11  12   0     2165.89     2141.80    124.38 o 
  12  12   0      400.63      363.36     36.40 o 
  13  12   0      301.34      334.01     43.31 o 
  14  12   0        0.29       26.88     67.68 o 
   1  13   0    13005.48    10132.10   1127.80 o 
   2  13   0     9164.68     8643.04    542.75 o 
   3  13   0     1796.85     1752.50    105.69 o 
   4  13   0     9377.95     8660.82    695.36 o 
   5  13   0     1709.86     1555.47     64.66 o 
   6  13   0     3113.58     2924.97    143.33 o 
   7  13   0     8713.90     8107.84    342.71 o 
   8  13   0      100.03       64.33     25.72 o 
   9  13   0     1190.07     1104.16     47.93 o 
  10  13   0     1208.60     1219.27     61.75 o 
  11  13   0       22.91       42.88     30.90 o 
  12  13   0     1267.62     1184.41     84.26 o 
  13  13   0      437.30      487.31     37.68 o 
   0  14   0     6517.12     6370.67    305.17 o 
   1  14   0      873.75      853.12     42.00 o 
   2  14   0     3009.22     2934.09    147.18 o 
   3  14   0     3429.56     3311.34    256.90 o 
   4  14   0     1302.12     1100.84     84.84 o 
   5  14   0     4706.49     4377.16    285.63 o 
   6  14   0     4496.93     4248.83    152.35 o 
   7  14   0     1020.40      987.33     46.30 o 
   8  14   0     3083.18     3047.33    152.09 o 
   9  14   0      421.87      417.02     30.35 o 
  10  14   0       23.29       20.79     29.11 o 
  11  14   0       86.12       91.06     35.28 o 
  12  14   0      223.06      274.51     39.11 o 
  13  14   0      465.85      422.03     43.72 o 
   1  15   0        2.23       18.13     20.29 o 
   2  15   0        6.97       15.52     26.53 o 
   3  15   0      652.10      655.46     50.51 o 
   4  15   0        1.09      -18.00     23.96 o 
   5  15   0      628.09      632.83     56.86 o 
   6  15   0     1442.96     1278.04     84.73 o 
   7  15   0     1604.75     1544.61     81.94 o 
   8  15   0     2395.19     2278.30    134.75 o 
   9  15   0       60.10       35.31     31.00 o 
  10  15   0      779.11      769.30     34.39 o 
  11  15   0      646.51      601.53     44.06 o 
  12  15   0       72.97       75.11     40.01 o 
  13  15   0      278.87      310.92     54.32 o 
   0  16   0     1401.14     1238.10    177.06 o 
   1  16   0        4.68       -1.79     23.32 o 
   2  16   0      716.20      644.82     42.03 o 
   3  16   0      456.05      439.89     29.61 o 
   4  16   0       86.88       87.80     25.50 o 
   5  16   0      785.15      758.28     56.80 o 
   6  16   0      137.22      105.94     30.56 o 
   7  16   0     3704.26     3604.49    316.88 o 
   8  16   0     1001.00      935.61     48.45 o 
   9  16   0     3245.66     3039.72    133.54 o 
  10  16   0      374.53      392.62     35.87 o 
  11  16   0      671.89      600.42     41.51 o 
  12  16   0      358.31      354.68     43.57 o 
   1  17   0     8384.05     7661.29    416.75 o 
   2  17   0      448.60      434.42     40.04 o 
   3  17   0      326.19      326.87     30.27 o 
   4  17   0       80.94       60.14     26.45 o 
   5  17   0      828.05      728.82     72.94 o 
   6  17   0        3.14       13.52     33.90 o 
   7  17   0     4261.58     4025.57    362.86 o 
   8  17   0      909.54      863.91     88.82 o 
   9  17   0     1951.39     1968.60     88.09 o 
  10  17   0      349.73      247.57     36.81 o 
  11  17   0      672.26      611.88     54.68 o 
  12  17   0       77.88      130.32     47.17 o 
   0  18   0    17210.51    15474.17    975.35 o 
   1  18   0      167.45      186.00     32.27 o 
   2  18   0     9842.18     9113.20    529.65 o 
   3  18   0        0.34       -6.21     30.90 o 
   4  18   0        3.38       18.06     31.17 o 
   5  18   0       54.64       56.58     32.96 o 
   6  18   0     4238.18     4052.67    315.12 o 
   7  18   0      307.06      303.99     35.47 o 
   8  18   0     3787.86     3604.45    306.33 o 
   9  18   0       46.66       31.04     40.50 o 
  10  18   0      791.95      698.47     41.32 o 
  11  18   0        1.42       56.42     46.39 o 
   1  19   0    13636.24    12980.75    486.07 o 
   2  19   0       29.36       63.41     34.13 o 
   3  19   0     1347.34     1230.60     85.80 o 
   4  19   0       82.90       75.60     33.38 o 
   5  19   0      468.14      494.46     34.64 o 
   6  19   0       11.97       32.13     31.39 o 
   7  19   0     2646.45     2513.41    257.69 o 
   8  19   0      234.43      312.49     37.34 o 
   9  19   0     1258.65     1171.62    106.37 o 
  10  19   0      237.35      209.59     43.69 o 
  11  19   0      126.78       96.69    113.61 o 
   0  20   0     7742.76     7420.82    532.72 o 
   1  20   0      315.65      379.44     47.59 o 
   2  20   0     2306.31     2266.37     75.44 o 
   3  20   0     1687.65     1669.06    119.65 o 
   4  20   0      538.72      462.70     43.82 o 
   5  20   0      404.28      437.14     46.92 o 
   6  20   0      560.49      502.70     68.10 o 
   7  20   0      116.09       94.73     38.59 o 
   8  20   0      801.08      836.08     76.41 o 
   9  20   0      215.91      259.23     47.14 o 
  10  20   0      597.16      550.72     62.01 o 
   1  21   0      140.65      153.79     32.32 o 
   2  21   0      534.66      493.41     34.54 o 
   3  21   0      101.49      101.44     35.51 o 
   4  21   0       79.18       60.19     35.76 o 
   5  21   0       11.44       61.67     38.29 o 
   6  21   0      241.11      208.45     39.53 o 
   7  21   0       29.12       81.61     40.93 o 
   8  21   0      838.63      760.43     77.54 o 
   9  21   0      267.86      287.26     49.23 o 
   0  22   0       35.47      105.15     56.80 o 
   1  22   0        5.10       11.32     34.22 o 
   2  22   0        3.30        4.09     29.54 o 
   3  22   0       76.02       86.90     32.90 o 
   4  22   0       65.60       62.19     38.75 o 
   5  22   0      416.60      343.74     48.26 o 
   6  22   0      312.33      303.19     40.93 o 
   7  22   0      674.54      643.33     44.44 o 
   8  22   0       34.82       59.08     40.78 o 
   1  23   0      456.90      456.80     36.83 o 
   2  23   0      469.38      478.43     43.61 o 
   3  23   0        0.05      -24.45     40.24 o 
   4  23   0     1258.60     1249.42     42.17 o 
   5  23   0      445.16      373.52     44.58 o 
   6  23   0     1330.82     1215.52    124.41 o 
   7  23   0      752.24      671.37     41.37 o 
   0  24   0      483.22      506.41     65.26 o 
   1  24   0      353.47      303.38     49.55 o 
   2  24   0       59.71       84.15     42.26 o 
   3  24   0     1767.72     1823.22    108.33 o 
   4  24   0      174.19      150.95     44.92 o 
   5  24   0     1715.67     1690.84     86.03 o 
   6  24   0      551.17      607.23     48.12 o 
   1  25   0      135.23      138.64     45.38 o 
   2  25   0     1275.34     1197.46     87.05 o 
   3  25   0       40.27       -7.89     39.42 o 
   4  25   0     1857.94     1947.86    190.50 o 
   5  25   0        0.23       41.33     40.51 o 
   0  26   0        7.80       79.77     72.52 o 
   1  26   0      130.30      173.63     55.74 o 
   2  26   0      133.12      127.32     50.54 o 
   3  26   0     1073.79     1016.14     70.65 o 
 -15   0   1       14.91       16.92     71.31 o 
 -13   0   1     1150.66     1122.80     49.55 o 
 -11   0   1     4782.94     4730.49     67.68 o 
  -9   0   1     4847.32     4910.57     58.01 o 
  -7   0   1      598.48      686.49     36.26 o 
  -5   0   1    41747.13    45965.72    177.67 o 
   1   0   1     5029.99     6545.51    135.97 o 
   7   0   1    18596.75    18049.73   2098.74 o 
   9   0   1     3738.82     3506.17     61.64 o 
  11   0   1       12.28       60.43     51.97 o 
  13   0   1        5.73       19.64     54.99 o 
  15   0   1      123.78      107.41     40.59 o 
 -15   1   1      119.19      143.23     52.14 o 
 -14   1   1      305.64      291.94     50.76 o 
 -13   1   1      483.13      451.24     38.85 o 
 -12   1   1     3643.92     3502.70     50.84 o 
 -11   1   1       16.78       32.19     36.99 o 
 -10   1   1     9158.46     9185.73    128.11 o 
  -9   1   1      588.37      607.87     36.31 o 
  -8   1   1    10362.42    10620.86    174.64 o 
  -7   1   1      778.73      704.08     62.80 o 
  -6   1   1       20.53       49.26     23.46 o 
  -5   1   1     3023.87     2904.82    191.02 o 
  -4   1   1    44193.11    46795.65   2030.92 o 
  -3   1   1      385.39      389.60     20.92 o 
  -2   1   1    45895.85    46886.12   2033.28 o 
  -1   1   1     6524.03     6878.38    321.66 o 
   0   1   1    34452.10    33619.16    731.03 o 
   1   1   1     3723.22     4112.39    215.08 o 
   2   1   1     2167.23     2936.91     82.19 o 
   3   1   1      290.82      372.25     49.55 o 
   6   1   1     9969.11     9374.11    836.96 o 
   7   1   1      544.25      452.72     25.12 o 
   8   1   1     1031.48     1156.76    130.78 o 
   9   1   1       56.70       70.73     26.35 o 
  10   1   1       22.92        1.75     35.46 o 
  11   1   1      660.88      624.36     57.37 o 
  12   1   1      175.10      174.51     34.88 o 
  13   1   1     1803.85     1907.86     95.77 o 
  14   1   1       34.86       -3.27     29.52 o 
  15   1   1      564.56      571.94     36.98 o 
 -15   2   1      165.75      189.21     42.03 o 
 -14   2   1        0.52       -3.42     45.72 o 
 -13   2   1     1638.70     1489.39     41.75 o 
 -12   2   1     2074.61     2071.35     46.53 o 
 -11   2   1     2144.47     2243.21     44.42 o 
 -10   2   1     1972.67     1975.58     36.82 o 
  -9   2   1      425.63      468.07     58.62 o 
  -8   2   1      112.90       92.66     25.27 o 
  -7   2   1       32.02       64.68     27.09 o 
  -6   2   1     3710.83     3456.36    225.39 o 
  -5   2   1     1207.72     1216.68     74.01 o 
  -4   2   1     2540.73     2605.04    134.95 o 
  -3   2   1     7915.42     8385.54    340.48 o 
  -2   2   1      189.42      241.98     21.74 o 
  -1   2   1    31163.57    33678.34   1346.77 o 
   0   2   1     8473.82     8788.95    271.16 o 
   1   2   1     5468.05     5859.94    311.52 o 
   2   2   1    22370.83    24288.44   2154.25 o 
   3   2   1     9521.61    11120.23   1763.96 o 
   4   2   1     5638.84     6898.73     84.60 o 
   6   2   1    17318.10    17400.31    103.94 o 
   7   2   1    12055.59    11619.06    555.33 o 
   8   2   1     5174.44     4977.21    356.13 o 
   9   2   1     6328.66     6017.57    392.86 o 
  10   2   1      531.96      492.37     32.97 o 
  11   2   1     1062.22     1127.32     99.35 o 
  12   2   1     4327.14     4458.66    326.49 o 
  13   2   1       50.38       60.46     29.39 o 
  14   2   1     3448.72     3499.58    205.15 o 
  15   2   1      253.43      299.89     38.27 o 
 -15   3   1      529.99      556.62     40.48 o 
 -14   3   1     1283.87     1187.10     93.06 o 
 -13   3   1      302.14      349.32     38.32 o 
 -12   3   1     1096.57     1115.57     43.15 o 
 -11   3   1     1732.41     1717.90     36.83 o 
 -10   3   1      152.29      116.93     27.73 o 
  -9   3   1     1853.46     1852.66    181.49 o 
  -8   3   1      510.64      509.08     37.95 o 
  -7   3   1        2.32       12.14     25.80 o 
  -6   3   1      553.90      608.79     35.83 o 
  -5   3   1       38.79       28.56     21.39 o 
  -4   3   1      229.91      358.10     20.25 o 
  -3   3   1       14.69       51.36     16.95 o 
  -2   3   1     8984.51    11043.79    467.42 o 
  -1   3   1     8644.95     8140.49    390.98 o 
   0   3   1      140.81      152.79     20.99 o 
   1   3   1     5055.01     4098.28     55.13 o 
   2   3   1      492.20      631.29     47.62 o 
   3   3   1      153.57      186.07     28.49 o 
   4   3   1     3496.55     3843.37     68.89 o 
   5   3   1    21632.48    24521.74   1278.10 o 
   6   3   1       63.46      118.60     27.49 o 
   7   3   1    11194.03    11822.07   1201.46 o 
   8   3   1     2171.61     2365.12    198.48 o 
   9   3   1      945.43      937.60     76.15 o 
  10   3   1     2308.62     2294.45    164.33 o 
  11   3   1     1287.00     1342.87    110.08 o 
  12   3   1      954.79      988.89     35.80 o 
  13   3   1     3759.37     3696.14    220.54 o 
  14   3   1      315.07      294.06     36.67 o 
  15   3   1     1131.18     1016.65     61.06 o 
 -15   4   1      975.13      917.56     90.36 o 
 -14   4   1       45.12       70.30     32.92 o 
 -13   4   1      372.48      452.28     68.29 o 
 -12   4   1     1002.22      910.52     42.91 o 
 -11   4   1      321.55      311.46     34.10 o 
 -10   4   1     3553.75     3228.93    277.29 o 
  -9   4   1     4330.86     4002.60    376.10 o 
  -8   4   1     5829.95     5901.38    465.54 o 
  -7   4   1     9165.20     8766.02    605.64 o 
  -6   4   1     3163.08     3300.29    252.49 o 
  -5   4   1      338.66      396.97     20.93 o 
  -4   4   1     1467.28     1547.29     68.83 o 
  -3   4   1       43.22      149.80     20.35 o 
  -2   4   1       20.33      113.03     18.16 o 
  -1   4   1     4245.90     5269.57    324.12 o 
   0   4   1    23818.63    24853.16   1370.14 o 
   1   4   1      425.29      385.92     26.96 o 
   2   4   1    36072.09    34536.06   1308.53 o 
   3   4   1     2442.26     2007.84    277.38 o 
   4   4   1    25272.54    26598.79   2216.53 o 
   5   4   1     6384.84     6808.78    364.39 o 
   6   4   1    12000.41    12750.33   1030.34 o 
   7   4   1      474.46      462.49     34.37 o 
   8   4   1      522.90      489.02     37.37 o 
   9   4   1     8858.77     8791.14    623.75 o 
  10   4   1      277.18      307.37     24.48 o 
  11   4   1     5806.04     5528.64    383.22 o 
  12   4   1     4539.73     4274.61    364.35 o 
  13   4   1        5.59        9.44     48.48 o 
  14   4   1     2585.95     2577.18    147.41 o 
  15   4   1      224.34      284.41     36.98 o 
 -15   5   1     1158.73     1230.23     58.94 o 
 -14   5   1      326.35      384.78     43.77 o 
 -13   5   1     1815.23     1885.01    139.49 o 
 -12   5   1      170.02      230.72     36.27 o 
 -11   5   1       70.79       58.34     32.80 o 
 -10   5   1     2644.13     2458.17    215.40 o 
  -9   5   1     1081.01     1100.50     78.75 o 
  -8   5   1     5463.53     5186.09    381.74 o 
  -7   5   1    16835.89    17159.40   1300.82 o 
  -6   5   1      770.32      759.74     56.29 o 
  -5   5   1    21913.18    22268.92   1036.12 o 
  -4   5   1     5001.92     4879.62    232.05 o 
  -3   5   1      412.13      341.42     23.61 o 
  -2   5   1     6884.58     6321.70    326.89 o 
  -1   5   1     9659.39    10938.87    795.13 o 
   0   5   1     1225.66     1313.88     70.62 o 
   1   5   1     2821.19     2984.32     89.10 o 
   2   5   1    26252.87    25667.48   1058.55 o 
   3   5   1     8945.73     9965.40    488.17 o 
   4   5   1    14680.03    14415.36    859.95 o 
   5   5   1     3128.32     3510.25    278.78 o 
   6   5   1     7290.73     8468.89    332.97 o 
   7   5   1     1425.03     1398.47    153.29 o 
   8   5   1       42.56       62.05     23.86 o 
   9   5   1     2043.21     2010.83    108.51 o 
  10   5   1     2507.87     2421.53    151.77 o 
  11   5   1     2002.91     1830.92    127.87 o 
  12   5   1      710.77      685.06     46.75 o 
  13   5   1     1024.61      937.03     97.69 o 
  14   5   1        1.24       35.73     30.12 o 
  15   5   1      305.88      297.78     41.57 o 
 -15   6   1       91.30      135.98     47.25 o 
 -14   6   1     1272.78     1245.87     56.45 o 
 -13   6   1      188.58      210.87     43.43 o 
 -12   6   1     1818.88     1739.70    161.54 o 
 -11   6   1     1437.18     1365.32    118.60 o 
 -10   6   1      804.42      737.23     71.78 o 
  -9   6   1     2817.46     2645.86    243.23 o 
  -8   6   1     7731.37     7832.85    562.94 o 
  -7   6   1      440.71      453.76     27.78 o 
  -6   6   1    25542.09    23984.53   1736.07 o 
  -5   6   1     6017.80     6048.58    275.95 o 
  -4   6   1    13571.29    14367.23    695.37 o 
  -3   6   1     8166.01     7395.36    439.11 o 
  -2   6   1     4824.38     4832.62    316.35 o 
  -1   6   1     9088.77     8888.65    442.27 o 
   0   6   1    22701.22    21938.21   1134.55 o 
   1   6   1     5591.56     6135.59    293.59 o 
   2   6   1    45347.43    44388.39   1824.89 o 
   3   6   1     5340.35     5416.63    284.35 o 
   4   6   1     5604.03     5753.86    297.48 o 
   5   6   1     3230.95     2962.29    197.13 o 
   6   6   1      364.58      293.02     32.89 o 
   7   6   1     2527.16     2442.35    214.74 o 
   8   6   1     6129.08     6213.80    412.57 o 
   9   6   1      290.13      291.04     37.16 o 
  10   6   1     6754.17     6734.05    400.53 o 
  11   6   1       81.98       95.15     25.72 o 
  12   6   1     1199.46     1068.60     72.28 o 
  13   6   1        8.29      -16.36     33.36 o 
  14   6   1      196.10      200.02     30.59 o 
  15   6   1       19.23       66.86     42.39 o 
 -15   7   1      776.07      804.48     98.46 o 
 -14   7   1      308.76      325.92     43.20 o 
 -13   7   1     2184.06     2156.43    187.26 o 
 -12   7   1      977.48      943.95     80.77 o 
 -11   7   1     1723.84     1728.38    146.19 o 
 -10   7   1      273.30      260.23     29.67 o 
  -9   7   1     1494.20     1437.94    107.47 o 
  -8   7   1      211.32      207.20     25.91 o 
  -7   7   1    17382.21    17059.14    894.39 o 
  -6   7   1     1407.51     1438.41    102.23 o 
  -5   7   1    24667.70    24491.63   1221.53 o 
  -4   7   1     5729.66     5960.86    281.38 o 
  -3   7   1     4730.12     4815.39    191.84 o 
  -2   7   1     4841.81     4970.84    310.55 o 
  -1   7   1     4470.03     4871.80    327.34 o 
   0   7   1    18344.89    19786.27    864.16 o 
   1   7   1    17653.43    18045.93    739.48 o 
   2   7   1    12211.77    12311.72    386.75 o 
   3   7   1    29971.32    31537.43   1835.71 o 
   4   7   1      254.46      263.93     26.18 o 
   5   7   1      401.25      328.37     27.49 o 
   6   7   1     2640.28     2786.03    199.36 o 
   7   7   1     9380.72     9365.68    769.68 o 
   8   7   1     4350.40     4287.01    217.19 o 
   9   7   1     5929.11     5742.91    394.95 o 
  10   7   1      601.61      603.74     31.05 o 
  11   7   1      279.39      258.88     26.04 o 
  12   7   1      316.28      264.83     29.18 o 
  13   7   1       79.59      125.89     33.08 o 
  14   7   1       40.58       79.56     39.05 o 
  15   7   1       26.59       11.53     43.06 o 
 -15   8   1     1049.29      927.61     51.99 o 
 -14   8   1      293.62      284.06     41.66 o 
 -13   8   1     1406.44     1365.78     87.75 o 
 -12   8   1      328.16      298.84     29.11 o 
 -11   8   1      835.41      777.33     57.92 o 
 -10   8   1      325.47      336.91     34.37 o 
  -9   8   1       53.44       57.04     25.37 o 
  -8   8   1     5644.25     5855.30    366.61 o 
  -7   8   1     5043.15     4804.15    332.37 o 
  -6   8   1    10448.17    10558.16    750.54 o 
  -5   8   1     4598.22     4878.36    233.37 o 
  -4   8   1     4846.99     4947.63    233.63 o 
  -3   8   1     9933.04    10652.25    384.74 o 
  -2   8   1     2381.44     2443.91    149.53 o 
  -1   8   1     3469.93     3795.85    278.12 o 
   0   8   1    35008.68    33064.78   2228.33 o 
   1   8   1    10051.98    10175.12    528.92 o 
   2   8   1    27650.98    26991.76    787.99 o 
   3   8   1    13716.25    14444.76    818.16 o 
   4   8   1     9640.35     9668.21    522.32 o 
   5   8   1       31.11      106.84     25.46 o 
   6   8   1       73.12       86.35     28.97 o 
   7   8   1     7849.15     7814.07    634.29 o 
   8   8   1      595.19      609.54     50.07 o 
   9   8   1     8495.11     8260.40    458.10 o 
  10   8   1     1379.58     1304.38     80.94 o 
  11   8   1     4412.35     4180.50    266.90 o 
  12   8   1       15.65       13.63     27.70 o 
  13   8   1       98.81      117.82     33.93 o 
  14   8   1        1.54       31.07     37.94 o 
 -14   9   1     1894.71     1719.64    131.01 o 
 -13   9   1       12.75       19.69     33.15 o 
 -12   9   1     1866.53     1815.27    117.25 o 
 -11   9   1      114.61      130.03     29.03 o 
 -10   9   1      574.19      563.58     63.85 o 
  -9   9   1       40.18       31.28     28.43 o 
  -8   9   1      495.83      472.88     26.80 o 
  -7   9   1      292.77      320.58     21.20 o 
  -6   9   1     1641.10     1713.80    129.44 o 
  -5   9   1      835.93      931.78     39.66 o 
  -4   9   1       22.45       17.96     21.63 o 
  -3   9   1       51.32      110.96     22.59 o 
  -2   9   1       34.08       39.17     26.28 o 
  -1   9   1      144.91      180.24     35.36 o 
   0   9   1      220.58      272.59     27.74 o 
   1   9   1      702.82      748.02     36.81 o 
   2   9   1    16835.95    17322.88    674.79 o 
   3   9   1       25.44       62.92     24.00 o 
   4   9   1     2619.95     2203.60    117.86 o 
   5   9   1        4.23        0.59     27.09 o 
   6   9   1     1974.16     2091.16    144.93 o 
   7   9   1      358.06      364.08     27.82 o 
   8   9   1     8888.27     8857.85    404.90 o 
   9   9   1       50.76       73.46     27.09 o 
  10   9   1     8503.86     8330.12    436.70 o 
  11   9   1       37.27       49.13     31.38 o 
  12   9   1      977.57      885.42     60.01 o 
  13   9   1       14.20       21.91     35.89 o 
  14   9   1      220.40      227.99     40.62 o 
 -14  10   1      218.48      215.14     46.40 o 
 -13  10   1     1825.50     1691.88    108.16 o 
 -12  10   1      541.81      535.85     30.89 o 
 -11  10   1     1151.86     1079.73     89.67 o 
 -10  10   1        1.03       11.03     28.84 o 
  -9  10   1       55.20       31.38     25.48 o 
  -8  10   1     1191.95     1231.73     84.83 o 
  -7  10   1     1120.72     1073.92     70.77 o 
  -6  10   1     7641.16     7324.16    396.52 o 
  -5  10   1     2967.03     3030.59    123.46 o 
  -4  10   1     1692.64     1663.27     51.71 o 
  -3  10   1      926.70     1129.19     49.08 o 
  -2  10   1     4281.86     4712.32    302.54 o 
  -1  10   1      815.35      958.59     58.07 o 
   0  10   1     4041.56     4015.51    253.50 o 
   1  10   1     5781.95     5846.29    276.85 o 
   2  10   1     2684.68     2502.74     96.73 o 
   3  10   1     7204.01     7328.90    427.05 o 
   4  10   1      659.82      632.93     29.28 o 
   5  10   1     1909.78     1895.66    112.37 o 
   6  10   1      460.67      441.02     36.21 o 
   7  10   1     6119.41     5763.14    292.92 o 
   8  10   1      695.53      699.83     42.91 o 
   9  10   1    10130.34     9811.98    454.29 o 
  10  10   1       97.69       80.19     28.86 o 
  11  10   1     3530.00     3387.41    192.59 o 
  12  10   1      164.31      190.54     32.96 o 
  13  10   1      322.47      265.16     36.53 o 
  14  10   1       99.82      110.24     39.30 o 
 -14  11   1      658.33      633.05     58.09 o 
 -13  11   1      830.93      848.14     43.79 o 
 -12  11   1     1180.42     1100.31     80.42 o 
 -11  11   1      331.57      343.41     32.74 o 
 -10  11   1     1131.72     1027.01     53.03 o 
  -9  11   1     1172.86     1208.82     80.88 o 
  -8  11   1       65.86       96.02     25.05 o 
  -7  11   1     6619.26     6323.65    329.69 o 
  -6  11   1      738.79      768.32     34.47 o 
  -5  11   1    13349.33    12414.56    646.05 o 
  -4  11   1     1531.39     1703.69    137.41 o 
  -3  11   1     1016.59     1049.93     75.57 o 
  -2  11   1     6537.30     7155.35    383.06 o 
  -1  11   1     9477.15     9144.77    732.58 o 
   0  11   1     4600.21     4584.98    241.92 o 
   1  11   1    28672.76    27488.08   1213.98 o 
   2  11   1     5320.50     5052.08    243.15 o 
   3  11   1    11067.03    11114.38    562.94 o 
   4  11   1      427.60      414.18     29.82 o 
   5  11   1       23.51       21.92     27.20 o 
   6  11   1     1773.38     1900.01     57.81 o 
   7  11   1      541.00      539.31     24.50 o 
   8  11   1     2727.49     2550.43    134.97 o 
   9  11   1     1720.28     1701.67     83.75 o 
  10  11   1     2257.36     2105.01     88.03 o 
  11  11   1       27.54       54.54     30.47 o 
  12  11   1      131.47       98.01     33.88 o 
  13  11   1      120.60      106.51     34.76 o 
  14  11   1       91.63      108.34     42.40 o 
 -14  12   1      731.68      713.38     52.51 o 
 -13  12   1      330.60      291.31     38.85 o 
 -12  12   1      506.10      525.99     36.61 o 
 -11  12   1     1242.78     1240.30     87.32 o 
 -10  12   1        4.77       30.84     31.37 o 
  -9  12   1     1182.62     1165.47     58.94 o 
  -8  12   1     3725.76     3548.27    208.50 o 
  -7  12   1      707.21      707.24     35.43 o 
  -6  12   1    12087.32    10878.39    770.27 o 
  -5  12   1    10007.15     9342.99    512.22 o 
  -4  12   1     7054.48     7174.06    555.55 o 
  -3  12   1    19607.94    19146.90   1618.32 o 
  -2  12   1      183.06      222.79     25.15 o 
  -1  12   1    19834.11    19816.20   1382.79 o 
   0  12   1    14036.74    13598.47    634.86 o 
   1  12   1     3728.78     3672.93    199.57 o 
   2  12   1    16054.13    16070.79    757.11 o 
   3  12   1      374.61      392.21     27.40 o 
   4  12   1     5194.57     5073.63    241.02 o 
   5  12   1     4341.78     4315.66    246.63 o 
   6  12   1     1520.46     1357.76     77.98 o 
   7  12   1     3206.19     3046.86    160.75 o 
   8  12   1     2883.07     2631.09    127.51 o 
   9  12   1     1172.58     1105.23     58.63 o 
  10  12   1      927.31      911.25     35.59 o 
  11  12   1      110.09       95.23     32.78 o 
  12  12   1       24.80       15.41     35.30 o 
  13  12   1        5.57        6.66     38.68 o 
 -13  13   1      617.04      619.92     51.64 o 
 -12  13   1      336.81      338.23     37.81 o 
 -11  13   1       33.06       30.78     31.77 o 
 -10  13   1     3009.91     2914.33    181.49 o 
  -9  13   1      974.68      960.28     52.15 o 
  -8  13   1     3179.42     3023.98    157.11 o 
  -7  13   1     4241.43     4200.22    156.79 o 
  -6  13   1        1.65       26.57     21.45 o 
  -5  13   1     6464.25     5973.99    541.46 o 
  -4  13   1     6659.33     6416.87    626.06 o 
  -3  13   1     2454.16     2364.87    215.45 o 
  -2  13   1     7145.06     7059.13    476.95 o 
  -1  13   1     2142.27     2153.18    206.66 o 
   0  13   1     6278.65     6404.59    391.23 o 
   1  13   1     8427.81     8531.46    342.96 o 
   2  13   1      169.76      179.46     26.97 o 
   3  13   1     3703.53     3844.43    262.12 o 
   4  13   1     6219.31     6065.32    300.41 o 
   5  13   1       45.42       49.61     30.56 o 
   6  13   1     2186.24     2035.90     73.91 o 
   7  13   1      142.66      154.83     24.53 o 
   8  13   1        0.30       21.43     25.57 o 
   9  13   1     1767.46     1592.05     68.01 o 
  10  13   1     1241.59     1243.95     50.76 o 
  11  13   1     1369.50     1346.68     89.76 o 
  12  13   1      241.53      224.94     35.98 o 
  13  13   1      502.37      498.07     41.69 o 
 -13  14   1       27.47       40.80     42.57 o 
 -12  14   1       27.60       55.57     34.66 o 
 -11  14   1      663.33      606.04     37.27 o 
 -10  14   1      520.24      534.41     32.44 o 
  -9  14   1     2820.31     2652.89    146.97 o 
  -8  14   1     1196.07     1186.00     57.44 o 
  -7  14   1      539.49      540.77     29.06 o 
  -6  14   1     2120.76     2069.73    146.28 o 
  -5  14   1      433.44      421.01    120.86 o 
  -4  14   1     1291.81     1259.52    215.13 o 
  -3  14   1     4337.79     4515.03    292.35 o 
  -2  14   1      125.54      121.56     22.38 o 
  -1  14   1     2416.01     2445.90    157.61 o 
   0  14   1      884.44      923.81     30.22 o 
   1  14   1       31.18       67.38     26.25 o 
   2  14   1     4020.94     4061.92    231.20 o 
   3  14   1     8563.38     8356.81    609.51 o 
   4  14   1     3233.12     3170.40    212.46 o 
   5  14   1     3280.76     3173.10    134.29 o 
   6  14   1     1590.16     1419.47     66.66 o 
   7  14   1      881.42      872.82     28.39 o 
   8  14   1       16.98       31.59     25.60 o 
   9  14   1      697.50      674.89     29.17 o 
  10  14   1      955.65      914.25     62.65 o 
  11  14   1      764.83      729.62     59.07 o 
  12  14   1     1435.55     1320.78     78.39 o 
  13  14   1       85.71       88.90     42.52 o 
 -13  15   1       53.50       60.31     51.42 o 
 -12  15   1       23.68       43.82     39.39 o 
 -11  15   1      707.38      597.94     47.89 o 
 -10  15   1      282.82      254.15     32.25 o 
  -9  15   1      603.06      573.84     29.39 o 
  -8  15   1     1184.56     1197.29     88.94 o 
  -7  15   1      124.09      121.81     31.13 o 
  -6  15   1      147.85      187.70     28.59 o 
  -5  15   1        2.25      -19.25     27.27 o 
  -4  15   1        6.71       14.61     33.24 o 
  -3  15   1      535.37      543.86    113.00 o 
  -2  15   1      122.96      177.64     27.42 o 
  -1  15   1      921.47      947.21     63.32 o 
   0  15   1       14.95       42.24     24.48 o 
   1  15   1      185.16      183.32     27.36 o 
   2  15   1     1131.87     1112.74     75.65 o 
   3  15   1     2125.86     2175.49    180.89 o 
   4  15   1      744.35      767.78     36.16 o 
   5  15   1     6363.26     5931.84    241.00 o 
   6  15   1      305.28      295.36     24.61 o 
   7  15   1     2543.33     2368.21    124.07 o 
   8  15   1      404.62      419.50     28.47 o 
   9  15   1      237.96      225.62     27.17 o 
  10  15   1     1466.46     1413.38     72.20 o 
  11  15   1     1006.52      890.96     57.33 o 
  12  15   1      267.30      254.04     40.22 o 
 -12  16   1      871.40      877.52     65.42 o 
 -11  16   1      309.09      284.50     39.26 o 
 -10  16   1     1365.21     1286.66     64.23 o 
  -9  16   1      511.54      562.62     36.44 o 
  -8  16   1      672.43      560.77     52.98 o 
  -7  16   1       11.65       14.00     32.75 o 
  -6  16   1       26.62       67.54     28.94 o 
  -5  16   1        4.02        1.06     29.31 o 
  -4  16   1      462.28      411.06     35.64 o 
  -3  16   1      991.51      940.28     67.68 o 
  -2  16   1       22.91       65.79     33.20 o 
  -1  16   1      354.29      359.03     26.04 o 
   0  16   1      174.75      148.48     24.56 o 
   1  16   1        9.72       32.49     30.33 o 
   2  16   1      307.78      328.26     33.28 o 
   3  16   1       13.89        0.36     29.96 o 
   4  16   1     4912.86     4418.78    370.36 o 
   5  16   1      100.47       80.38     25.45 o 
   6  16   1     7364.19     6871.81    320.43 o 
   7  16   1      463.10      419.09     27.76 o 
   8  16   1     1325.30     1298.09     30.71 o 
   9  16   1      534.01      499.27     29.56 o 
  10  16   1       94.24      114.88     35.33 o 
  11  16   1      103.84      120.25     36.17 o 
  12  16   1     1956.31     1784.94     69.78 o 
 -12  17   1      773.30      683.73     52.37 o 
 -11  17   1      260.85      248.01     41.00 o 
 -10  17   1     2000.24     1863.15     91.32 o 
  -9  17   1      173.74      155.88     40.46 o 
  -8  17   1     1352.86     1297.18    124.29 o 
  -7  17   1        5.60       31.60     30.78 o 
  -6  17   1       42.88       64.04     33.20 o 
  -5  17   1        3.93       49.06     31.15 o 
  -4  17   1     3157.70     3008.18    136.16 o 
  -3  17   1       54.08       50.91     29.38 o 
  -2  17   1     6406.34     5960.07    734.83 o 
  -1  17   1      825.51      833.14     97.29 o 
   0  17   1     1720.29     1746.24     87.80 o 
   1  17   1       84.68       84.61     34.73 o 
   2  17   1      491.03      518.81     45.22 o 
   3  17   1       43.19       71.37     30.79 o 
   4  17   1     3198.18     2956.18    214.78 o 
   5  17   1     1163.09     1099.21    105.26 o 
   6  17   1     2415.20     2274.50    127.60 o 
   7  17   1     1150.20     1069.56     69.50 o 
   8  17   1      909.18      856.54     46.81 o 
   9  17   1        8.34        1.35     30.96 o 
  10  17   1        7.54       22.61     35.93 o 
  11  17   1      664.04      675.05     48.16 o 
  12  17   1       20.73       77.96     74.97 o 
 -11  18   1     1335.33     1269.66    149.13 o 
 -10  18   1       51.94       56.98     44.17 o 
  -9  18   1     2518.64     2336.30    179.20 o 
  -8  18   1      112.28      147.97     37.88 o 
  -7  18   1      532.02      506.09     38.76 o 
  -6  18   1       90.36       74.25     32.75 o 
  -5  18   1     2804.94     2605.36    236.64 o 
  -4  18   1        1.53      -23.57     32.33 o 
  -3  18   1    12222.11    11568.03    738.21 o 
  -2  18   1        9.06        6.04     31.40 o 
  -1  18   1     9958.47     9208.83    405.19 o 
   0  18   1      385.06      403.20     26.32 o 
   1  18   1     1331.91     1257.93     99.85 o 
   2  18   1      248.98      294.57     34.83 o 
   3  18   1     3880.67     3771.31    299.51 o 
   4  18   1       76.97      105.41     31.62 o 
   5  18   1     3727.25     3512.50    289.50 o 
   6  18   1        7.39       -4.47     32.88 o 
   7  18   1     2059.04     1950.04    105.82 o 
   8  18   1       65.18       79.34     33.74 o 
   9  18   1       29.14       42.50     37.12 o 
  10  18   1      147.13      173.28     38.33 o 
  11  18   1       11.27       23.22     46.51 o 
 -11  19   1      170.47      121.21     66.63 o 
 -10  19   1     1390.42     1306.33     79.72 o 
  -9  19   1       12.88       85.87     43.09 o 
  -8  19   1     1246.45     1170.61     57.99 o 
  -7  19   1      200.57      230.28     32.61 o 
  -6  19   1      209.46      206.41     35.53 o 
  -5  19   1      342.59      325.86     30.78 o 
  -4  19   1     6808.12     6365.97    525.07 o 
  -3  19   1      212.38      173.26     27.41 o 
  -2  19   1    12998.61    12354.30    588.53 o 
  -1  19   1      144.29      262.00     34.71 o 
   0  19   1     6835.49     6358.00    180.50 o 
   1  19   1      765.10      748.50     28.00 o 
   2  19   1      301.99      282.40     36.63 o 
   3  19   1        3.89      -20.13     30.50 o 
   4  19   1     1346.80     1202.92     57.63 o 
   5  19   1      335.16      373.58     42.42 o 
   6  19   1     1816.89     1815.79    160.21 o 
   7  19   1      314.74      333.99     38.58 o 
   8  19   1      569.42      491.71     39.38 o 
   9  19   1      126.64      138.66     52.05 o 
  10  19   1       19.17       32.03     46.03 o 
 -10  20   1       46.67       36.49     48.92 o 
  -9  20   1      283.64      303.31     62.38 o 
  -8  20   1      116.54      126.12     42.08 o 
  -7  20   1       62.71       93.51     39.93 o 
  -6  20   1      774.89      696.07     48.69 o 
  -5  20   1     1818.34     1772.88     87.71 o 
  -4  20   1      437.57      438.68     44.74 o 
  -3  20   1     4260.68     3886.30    245.98 o 
  -2  20   1      880.85      877.79     82.41 o 
  -1  20   1     5892.93     5398.04    222.01 o 
   0  20   1     2500.59     2355.18     79.86 o 
   1  20   1      933.86      918.82     43.43 o 
   2  20   1     1422.93     1454.39    108.68 o 
   3  20   1       71.31       97.72     25.99 o 
   4  20   1       14.47       28.67     29.29 o 
   5  20   1     1529.06     1418.44    154.86 o 
   6  20   1      913.61      881.66     43.72 o 
   7  20   1     1425.59     1278.74    108.83 o 
   8  20   1      244.81      289.95     41.56 o 
   9  20   1      646.41      610.38     59.26 o 
  10  20   1       11.86       93.03     52.80 o 
  -9  21   1      210.67      188.50     43.52 o 
  -8  21   1       10.64       34.52     36.87 o 
  -7  21   1       34.84       55.40     39.41 o 
  -6  21   1        6.39        1.45     38.42 o 
  -5  21   1      264.28      263.70     37.29 o 
  -4  21   1      168.17      190.08     36.27 o 
  -3  21   1       18.26        4.46     29.63 o 
  -2  21   1      439.05      414.98     32.31 o 
  -1  21   1      511.92      513.93     36.79 o 
   0  21   1      865.57      802.01     38.35 o 
   1  21   1      138.63      167.69     33.08 o 
   2  21   1      168.43      178.34     32.87 o 
   3  21   1        1.45       19.60     27.20 o 
   4  21   1       85.67      119.26     35.10 o 
   5  21   1     1394.70     1334.74     90.12 o 
   6  21   1      277.37      307.51     37.79 o 
   7  21   1      837.38      825.30     51.89 o 
   8  21   1      686.66      712.70     46.19 o 
   9  21   1       14.48       13.78     47.19 o 
  -8  22   1      339.35      349.39     46.16 o 
  -7  22   1      155.72      158.49     38.14 o 
  -6  22   1      182.07      195.76     39.12 o 
  -5  22   1        0.13       25.84     39.53 o 
  -4  22   1       38.39       76.54     37.36 o 
  -3  22   1        8.19       41.13     37.56 o 
  -2  22   1       13.47       22.05     37.03 o 
  -1  22   1        0.45       14.69     36.19 o 
   0  22   1       41.75       57.92     40.33 o 
   1  22   1      125.60      119.68     38.02 o 
   2  22   1      401.83      330.30     46.75 o 
   3  22   1      526.59      552.77     35.41 o 
   4  22   1      973.86      969.43    110.43 o 
   5  22   1       12.92       28.35     36.74 o 
   6  22   1     1044.67     1077.25     95.95 o 
   7  22   1      358.26      363.10     54.82 o 
   8  22   1      104.17      115.80     42.39 o 
  -7  23   1     1286.29     1302.81     63.80 o 
  -6  23   1       27.68       73.76     44.14 o 
  -5  23   1      691.00      666.06     59.51 o 
  -4  23   1      360.91      430.93     39.45 o 
  -3  23   1       64.67       24.30     40.08 o 
  -2  23   1      150.52      210.87     38.51 o 
  -1  23   1      330.26      399.22     40.69 o 
   0  23   1       17.67       86.21     40.23 o 
   1  23   1     1720.55     1641.36     63.45 o 
   2  23   1      987.10      952.63     52.33 o 
   3  23   1     1755.29     1829.72    169.04 o 
   4  23   1      945.15      973.18    104.84 o 
   5  23   1      669.76      789.72     54.25 o 
   6  23   1      140.39      166.89     36.39 o 
   7  23   1       16.70       67.11     42.22 o 
  -6  24   1     1867.02     1733.82    104.39 o 
  -5  24   1        4.26       67.11     39.81 o 
  -4  24   1      809.51      788.57     45.60 o 
  -3  24   1       51.94       49.67     41.29 o 
  -2  24   1       81.20       54.83     42.36 o 
  -1  24   1       57.92       62.00     41.04 o 
   0  24   1     1461.81     1328.06     51.57 o 
   1  24   1      210.39      207.28     67.68 o 
   2  24   1     2161.82     2129.94     80.42 o 
   3  24   1      281.26      295.82     36.30 o 
   4  24   1      890.78      918.39     90.71 o 
   5  24   1      233.19      268.63     40.77 o 
   6  24   1        9.47       30.58     41.74 o 
  -5  25   1     1650.93     1579.34    105.04 o 
  -4  25   1      124.23      111.69     47.02 o 
  -3  25   1      174.69      119.39     48.56 o 
  -2  25   1       67.90       79.41     43.46 o 
  -1  25   1      772.30      763.52     42.74 o 
   0  25   1      102.59       42.91     53.84 o 
   1  25   1     1722.82     1610.15     49.57 o 
   2  25   1       41.47       76.13     46.62 o 
   3  25   1     1157.38     1083.38     96.82 o 
   4  25   1       54.58       73.06     40.50 o 
   5  25   1        2.33       13.22     45.25 o 
  -3  26   1       27.13       82.19     88.23 o 
  -2  26   1       40.33       56.88     43.87 o 
  -1  26   1      106.82      133.99     55.74 o 
   0  26   1      870.83      894.92     49.92 o 
   1  26   1      500.23      499.04     49.55 o 
   2  26   1     1213.84     1232.45    135.97 o 
 -14   0   2     2285.73     2297.56     71.31 o 
 -12   0   2     5873.08     5941.51     79.77 o 
 -10   0   2     1270.78     1382.65     56.80 o 
  -8   0   2     8455.35     9012.58     79.77 o 
  -6   0   2    79760.74    83689.40    468.34 o 
  -2   0   2    39915.85    44452.31    766.86 o 
   0   0   2    42908.68    39720.59    256.83 o 
   4   0   2    25015.82    28709.24    140.20 o 
   6   0   2     3020.62     3606.48     53.18 o 
   8   0   2      267.03      368.61    111.80 o 
  10   0   2       69.13       98.43     28.46 o 
  12   0   2      100.72      114.72     52.57 o 
  14   0   2       49.36       57.09     50.76 o 
 -15   1   2     1210.99     1050.14     52.97 o 
 -14   1   2      242.54      214.82     49.00 o 
 -13   1   2     4914.92     4709.69    174.64 o 
 -12   1   2      277.40      235.33     44.01 o 
 -11   1   2     8832.95     9228.58    216.95 o 
 -10   1   2      451.84      472.57     37.17 o 
  -9   1   2      613.31      600.08     42.91 o 
  -8   1   2      401.93      426.97     33.30 o 
  -7   1   2    11729.05    11745.16    515.96 o 
  -6   1   2      624.13      598.68     21.67 o 
  -5   1   2   112967.43   120860.65    273.15 o 
  -4   1   2     3792.47     3817.76    183.72 o 
  -3   1   2    76230.32    76429.45   2563.82 o 
  -2   1   2     9341.49     9593.94    447.90 o 
  -1   1   2    13379.62    13769.40    574.89 o 
   0   1   2      661.03      768.93     27.92 o 
   1   1   2    12920.19    12845.72    350.81 o 
   2   1   2      239.96      337.90     21.02 o 
   3   1   2    33184.30    39853.61    559.81 o 
   4   1   2     3845.14     4480.94     46.79 o 
   5   1   2     4622.63     5406.51    163.77 o 
   6   1   2      204.91      201.59     32.89 o 
   7   1   2      891.04     1158.30     29.89 o 
   8   1   2     1869.24     2244.40    251.25 o 
   9   1   2        6.87       10.47     19.45 o 
  10   1   2     3661.70     4020.44    244.40 o 
  11   1   2        0.08      -21.75     26.34 o 
  12   1   2     3364.17     3402.91    263.07 o 
  13   1   2        0.15      -12.18     37.33 o 
  14   1   2       27.44       54.05     35.28 o 
  15   1   2       12.06      -31.53     37.35 o 
 -15   2   2      341.43      329.69     40.59 o 
 -14   2   2      932.73      958.09     52.97 o 
 -13   2   2     1242.93     1237.64     47.74 o 
 -12   2   2     1512.15     1434.09     38.91 o 
 -11   2   2       10.74       20.05     31.75 o 
 -10   2   2      688.06      742.47     32.41 o 
  -9   2   2     1386.12     1369.26     38.02 o 
  -8   2   2      547.47      529.86     30.81 o 
  -7   2   2     1193.92     1155.34     77.12 o 
  -6   2   2     4488.19     4536.46    231.66 o 
  -5   2   2     1293.63     1384.95     70.35 o 
  -4   2   2    15537.01    16884.37    756.42 o 
  -3   2   2     5598.69     5636.93    282.15 o 
  -2   2   2     2280.41     2601.73    114.74 o 
  -1   2   2    41020.65    39030.45   1722.99 o 
   0   2   2     1579.20     1513.02     42.27 o 
   1   2   2    39338.88    39825.55   1608.49 o 
   2   2   2    21717.81    22057.94   1184.07 o 
   3   2   2     7787.07     8608.01    640.75 o 
   4   2   2     6942.39     7298.58    755.52 o 
   5   2   2    20754.72    22195.05   4389.05 o 
   6   2   2     6855.88     7873.80   1435.82 o 
   7   2   2     1177.78     1473.29     53.18 o 
   8   2   2     3539.56     3556.18    322.30 o 
   9   2   2    11831.65    12235.31    913.05 o 
  10   2   2       38.96        2.22     22.16 o 
  11   2   2    10217.17    10633.57    813.05 o 
  12   2   2      725.99      826.59     53.00 o 
  13   2   2     2181.95     2212.77    151.07 o 
  14   2   2      599.15      616.05     54.78 o 
  15   2   2      106.67      127.90     32.65 o 
 -15   3   2      526.21      535.49    100.31 o 
 -14   3   2      581.34      666.95     93.06 o 
 -13   3   2      106.66      116.61     44.34 o 
 -12   3   2     1249.06     1241.32     42.30 o 
 -11   3   2        1.99       74.93     73.72 o 
 -10   3   2        0.81       48.20     36.72 o 
  -9   3   2     1477.05     1469.38     59.83 o 
  -8   3   2      235.45      314.02     51.05 o 
  -7   3   2      143.78      212.50     19.56 o 
  -6   3   2     1802.20     1848.93     97.65 o 
  -5   3   2       28.11       34.18     15.07 o 
  -4   3   2     5314.89     5281.72    266.45 o 
  -3   3   2    10597.93    11383.84    638.79 o 
  -2   3   2    23079.64    23074.15   1007.95 o 
  -1   3   2     4498.57     3995.57    160.18 o 
   0   3   2    10410.21    10902.95    329.71 o 
   1   3   2    31961.35    30782.27   1429.23 o 
   2   3   2    54005.39    52769.41   3001.26 o 
   3   3   2       10.02       74.43     18.04 o 
   4   3   2    50982.36    57268.61    207.88 o 
   5   3   2    13172.86    14040.37   2134.40 o 
   6   3   2     6102.54     6305.23   1016.44 o 
   7   3   2     6886.51     7782.22     76.14 o 
   8   3   2     3998.68     4211.39    506.41 o 
   9   3   2     2801.47     3085.06    314.66 o 
  10   3   2     5905.78     5985.50    403.46 o 
  11   3   2       17.27       39.70     22.22 o 
  12   3   2     4659.86     4992.13    315.05 o 
  13   3   2      793.76      760.43     69.26 o 
  14   3   2       94.71       81.10     34.18 o 
  15   3   2      530.59      501.03     40.44 o 
 -15   4   2       19.77       39.02     57.64 o 
 -14   4   2       78.94      124.49     42.32 o 
 -13   4   2      342.10      363.32     45.20 o 
 -12   4   2     2156.22     2157.39     53.78 o 
 -11   4   2     1323.15     1344.83     47.14 o 
 -10   4   2     2711.18     2624.95    201.72 o 
  -9   4   2     2089.26     2129.33    186.65 o 
  -8   4   2       11.77       -7.41     25.14 o 
  -7   4   2      446.36      435.93     23.36 o 
  -6   4   2     7617.77     7619.21    397.35 o 
  -5   4   2       11.56       36.09     16.24 o 
  -4   4   2     1320.74     1050.92     48.19 o 
  -3   4   2      751.37      679.59     30.13 o 
  -2   4   2      459.41      513.53     32.72 o 
  -1   4   2    37586.64    37883.74   1311.63 o 
   0   4   2     9559.06     8926.85    320.43 o 
   1   4   2    45370.52    42422.21   1924.23 o 
   2   4   2    31516.37    30681.81   1753.10 o 
   3   4   2    28228.60    29319.08   2097.97 o 
   4   4   2     1165.92     1312.03    164.37 o 
   5   4   2     1415.59     1450.94    239.30 o 
   6   4   2     9506.88    11082.92     90.65 o 
   7   4   2      912.21     1093.71     51.97 o 
   8   4   2    14944.52    15458.26   1090.16 o 
   9   4   2     8735.43     8875.23    887.48 o 
  10   4   2     1630.55     1541.40     91.06 o 
  11   4   2     7417.82     7492.38    579.79 o 
  12   4   2      766.53      812.59     65.75 o 
  13   4   2     1488.84     1423.85     91.93 o 
  14   4   2     1142.17     1202.68     81.85 o 
  15   4   2        2.09       46.10     39.48 o 
 -15   5   2        3.40      -21.27     40.19 o 
 -14   5   2      159.30      142.92     52.97 o 
 -13   5   2     1609.74     1521.53     77.35 o 
 -12   5   2      218.31      294.12     41.99 o 
 -11   5   2     4915.52     4743.89    495.65 o 
 -10   5   2     7665.70     7658.23    804.36 o 
  -9   5   2       12.68        5.83     26.22 o 
  -8   5   2    17502.65    16785.31   1284.28 o 
  -7   5   2     4150.23     4177.39    192.99 o 
  -6   5   2     6469.15     6234.18    370.47 o 
  -5   5   2     9229.16     9293.83    454.83 o 
  -4   5   2       51.36      100.53     16.85 o 
  -3   5   2      394.44      313.67     18.64 o 
  -2   5   2     7208.65     7617.48    313.55 o 
  -1   5   2    29461.55    28757.09    923.72 o 
   0   5   2    10022.06     9685.36    443.01 o 
   1   5   2    18219.76    16568.36    617.43 o 
   2   5   2    23756.50    24081.71   1221.97 o 
   3   5   2    29053.76    28125.96   1594.45 o 
   4   5   2        7.64      134.69     66.22 o 
   5   5   2      117.88      171.62     47.14 o 
   6   5   2     1227.64     1388.69     42.30 o 
   7   5   2     7176.60     7552.05    547.50 o 
   8   5   2     2462.28     2793.09     43.51 o 
   9   5   2     4919.83     4874.96    394.98 o 
  10   5   2     2439.62     2375.66    127.74 o 
  11   5   2      171.05      167.38     28.98 o 
  12   5   2      388.07      458.07     26.83 o 
  13   5   2      431.01      504.75     55.34 o 
  14   5   2      167.88      175.54     36.87 o 
  15   5   2      197.28      173.14     38.46 o 
 -15   6   2     1233.70     1151.84     47.96 o 
 -14   6   2      441.89      472.82     49.34 o 
 -13   6   2      135.37      178.23     38.00 o 
 -12   6   2     2222.93     2238.64     42.37 o 
 -11   6   2     2359.47     2215.79    223.81 o 
 -10   6   2     2122.32     2195.62    203.87 o 
  -9   6   2    10761.58    10295.86    846.41 o 
  -8   6   2     1833.18     1724.87    158.05 o 
  -7   6   2    14523.75    14634.94    689.09 o 
  -6   6   2    11625.55    11471.89    505.78 o 
  -5   6   2       55.06       57.20     20.52 o 
  -4   6   2    22536.24    22000.18   1147.82 o 
  -3   6   2     6618.86     6050.91    277.10 o 
  -2   6   2      580.22      647.68     33.71 o 
  -1   6   2    65563.13    63943.95   3261.47 o 
   0   6   2      231.47      370.96     20.96 o 
   1   6   2     5786.51     5177.25    258.48 o 
   2   6   2    15175.94    15121.62   1015.69 o 
   3   6   2      806.11      702.52     49.89 o 
   4   6   2     5620.08     5899.86    498.66 o 
   5   6   2    15379.41    14345.61   1968.22 o 
   6   6   2      309.72      318.00     31.97 o 
   7   6   2    10470.70    10396.29    536.62 o 
   8   6   2      711.57      806.87     36.13 o 
   9   6   2     3260.57     3119.85    259.70 o 
  10   6   2        4.88        5.63     23.86 o 
  11   6   2      519.37      525.45     41.87 o 
  12   6   2       21.38       55.89     24.61 o 
  13   6   2      186.96      219.24     29.29 o 
  14   6   2       19.77        5.71     31.93 o 
  15   6   2      251.13      317.13     41.66 o 
 -15   7   2      133.96      123.84     49.41 o 
 -14   7   2      940.59      970.41     43.74 o 
 -13   7   2      676.12      761.45     56.40 o 
 -12   7   2       10.82       23.89     36.75 o 
 -11   7   2       53.21       93.97     33.10 o 
 -10   7   2     8124.35     7712.03    704.22 o 
  -9   7   2      128.49      121.12     30.83 o 
  -8   7   2    19641.71    18685.54   1544.74 o 
  -7   7   2     4458.70     4400.07    269.83 o 
  -6   7   2    12722.63    12927.99    654.14 o 
  -5   7   2     2179.42     2167.21     89.27 o 
  -4   7   2      442.99      429.65     33.32 o 
  -3   7   2    11497.76    12058.83    435.26 o 
  -2   7   2    43867.91    43117.78   3007.12 o 
  -1   7   2    22351.31    21942.90   1516.47 o 
   0   7   2    21898.27    21007.56    636.98 o 
   1   7   2     4319.82     4358.35    222.03 o 
   2   7   2     1791.56     1760.70    110.39 o 
   3   7   2     1527.08     1613.07     75.88 o 
   4   7   2     7768.39     7866.77    715.87 o 
   5   7   2     3512.41     3657.98    255.64 o 
   6   7   2     9272.44     9901.04     87.62 o 
   7   7   2     3392.84     3604.67    184.92 o 
   8   7   2       16.83       32.91     33.55 o 
   9   7   2     1751.41     1670.85    178.48 o 
  10   7   2       80.64       84.11     23.00 o 
  11   7   2      190.02      186.18     25.94 o 
  12   7   2      133.08      136.75     24.54 o 
  13   7   2      195.99      244.27     27.57 o 
  14   7   2       86.81       57.77     33.99 o 
 -15   8   2      286.72      233.26     79.77 o 
 -14   8   2      201.71      206.20     43.19 o 
 -13   8   2       89.87      105.20     35.27 o 
 -12   8   2       22.83       32.79     31.22 o 
 -11   8   2     1274.13     1234.69    102.39 o 
 -10   8   2      375.82      369.90     38.16 o 
  -9   8   2     6658.20     6193.73    401.95 o 
  -8   8   2      369.82      372.17     26.09 o 
  -7   8   2     1531.99     1547.42     61.29 o 
  -6   8   2      366.68      357.20     23.97 o 
  -5   8   2      316.03      358.66     21.57 o 
  -4   8   2     3511.01     3749.30    176.31 o 
  -3   8   2    31949.46    32046.37   2452.70 o 
  -2   8   2    13261.40    14027.46    965.06 o 
  -1   8   2    27532.41    27452.03   2284.44 o 
   0   8   2    26315.54    27562.01    934.77 o 
   1   8   2     9458.12     8955.15    540.79 o 
   2   8   2     4234.79     4306.05     80.85 o 
   3   8   2      376.16      427.32     24.32 o 
   4   8   2    15315.68    15989.26    855.66 o 
   5   8   2     3542.70     3395.81    196.36 o 
   6   8   2    19643.78    18569.05   1277.64 o 
   7   8   2      368.17      367.73     35.86 o 
   8   8   2    11748.21    11939.41     61.10 o 
   9   8   2       83.47       90.31     30.23 o 
  10   8   2     1420.62     1407.51    135.02 o 
  11   8   2       27.12       59.83     27.67 o 
  12   8   2      399.41      444.63     32.04 o 
  13   8   2        1.65       21.10     30.94 o 
  14   8   2     1660.60     1664.68    100.75 o 
 -14   9   2        4.87       60.00     43.61 o 
 -13   9   2      237.19      272.04     32.16 o 
 -12   9   2       50.84       69.89     32.08 o 
 -11   9   2        2.26        5.55     28.46 o 
 -10   9   2      197.48      206.51     30.78 o 
  -9   9   2       61.93       50.74     28.19 o 
  -8   9   2      775.38      776.04     93.70 o 
  -7   9   2      129.88       93.23     21.41 o 
  -6   9   2      608.74      611.45     24.55 o 
  -5   9   2      544.19      570.23     46.75 o 
  -4   9   2      976.99     1080.52     42.17 o 
  -3   9   2      737.46      980.18     68.37 o 
  -2   9   2       45.53       51.76     21.02 o 
  -1   9   2    27241.38    27834.23   2124.85 o 
   0   9   2        1.78       27.04     21.52 o 
   1   9   2    14880.34    14627.57    651.42 o 
   2   9   2      489.84      419.42     24.26 o 
   3   9   2     1873.18     1736.97     80.07 o 
   4   9   2     4769.49     4829.21    288.36 o 
   5   9   2    11069.46    10919.40    700.98 o 
   6   9   2        1.24        9.45     23.73 o 
   7   9   2    18517.40    19488.81    141.41 o 
   8   9   2       53.57       43.57     74.93 o 
   9   9   2     8242.33     7823.09    329.42 o 
  10   9   2      312.42      317.16     31.40 o 
  11   9   2        1.28       -9.45     30.19 o 
  12   9   2        1.64      -24.67     26.89 o 
  13   9   2     2369.08     2421.07    185.30 o 
  14   9   2       15.48       78.76     36.92 o 
 -14  10   2      247.65      290.81     36.09 o 
 -13  10   2       22.38       55.67     32.08 o 
 -12  10   2       12.00       77.03     32.33 o 
 -11  10   2      109.96      130.65     38.90 o 
 -10  10   2      125.37      137.39     28.78 o 
  -9  10   2     2096.35     2105.51    120.12 o 
  -8  10   2       23.19       24.17     25.67 o 
  -7  10   2     4203.70     4362.80    209.41 o 
  -6  10   2      188.10      190.81     20.02 o 
  -5  10   2      259.08      275.14     23.22 o 
  -4  10   2      621.26      654.64     27.68 o 
  -3  10   2     3142.76     2886.02    249.86 o 
  -2  10   2    18567.94    20037.77   1423.15 o 
  -1  10   2     8301.23     8115.16    583.56 o 
   0  10   2     8256.88     8712.60    286.51 o 
   1  10   2     1128.70     1217.14     67.67 o 
   2  10   2      490.55      544.13     31.23 o 
   3  10   2       19.17       63.06     23.63 o 
   4  10   2    12417.49    12292.74    696.04 o 
   5  10   2      758.50      809.84     69.24 o 
   6  10   2    17047.80    16251.75    910.36 o 
   7  10   2      221.78      242.25     33.01 o 
   8  10   2    12979.73    12802.68    353.52 o 
   9  10   2      362.84      421.86     28.25 o 
  10  10   2      569.91      544.32     28.41 o 
  11  10   2      434.25      376.03     32.14 o 
  12  10   2      874.76      954.93     72.65 o 
  13  10   2      183.01      129.38     33.96 o 
  14  10   2     2688.68     2580.34    148.78 o 
 -14  11   2      510.99      531.09     73.27 o 
 -13  11   2      499.46      502.14     35.44 o 
 -12  11   2       13.79       -0.92     33.00 o 
 -11  11   2      661.73      675.79     61.41 o 
 -10  11   2     3329.23     3267.92    215.39 o 
  -9  11   2      414.49      415.41     28.80 o 
  -8  11   2     7179.12     7175.29    430.77 o 
  -7  11   2      330.54      341.81     36.35 o 
  -6  11   2     3056.15     3012.59    151.82 o 
  -5  11   2     3669.00     3770.47    142.13 o 
  -4  11   2     2088.04     2195.71    127.70 o 
  -3  11   2     7671.39     7648.39    447.17 o 
  -2  11   2    25780.61    25394.46   1777.50 o 
  -1  11   2    11786.42    11707.64    555.82 o 
   0  11   2    17735.03    17800.99    828.55 o 
   1  11   2     8156.17     8079.37    458.20 o 
   2  11   2     1044.94     1018.91     49.37 o 
   3  11   2      826.24      882.16     44.35 o 
   4  11   2     1885.06     1928.24    126.13 o 
   5  11   2     9836.00     9477.54    488.35 o 
   6  11   2     3164.19     2967.58    203.29 o 
   7  11   2     4770.78     4558.95    302.23 o 
   8  11   2       19.78       33.94     30.85 o 
   9  11   2      884.67      866.00     49.72 o 
  10  11   2      194.99      239.82     29.98 o 
  11  11   2        7.90       26.99     31.17 o 
  12  11   2      508.05      568.57     52.87 o 
  13  11   2      161.20      199.66     33.77 o 
  14  11   2        0.14       39.67     40.55 o 
 -14  12   2      513.01      459.65     44.69 o 
 -13  12   2      334.63      326.48     40.52 o 
 -12  12   2      767.96      701.05     70.30 o 
 -11  12   2      682.67      705.74     41.17 o 
 -10  12   2       14.63       22.85     28.96 o 
  -9  12   2     9527.44     9101.48    475.40 o 
  -8  12   2     3825.23     3708.72    233.21 o 
  -7  12   2     6512.02     6770.70    336.31 o 
  -6  12   2    11134.05    11247.94    384.99 o 
  -5  12   2     1278.53     1387.29     83.80 o 
  -4  12   2    14001.90    14042.45   1119.34 o 
  -3  12   2    13931.65    13658.07   1082.32 o 
  -2  12   2     3814.41     3815.76    197.94 o 
  -1  12   2    15736.48    15486.02   1006.13 o 
   0  12   2       23.97       32.28     23.58 o 
   1  12   2     7427.02     7683.09    351.22 o 
   2  12   2     8121.49     8093.47    459.33 o 
   3  12   2       15.22       26.94     24.50 o 
   4  12   2     7790.63     7514.98    336.68 o 
   5  12   2     7823.72     7520.10    370.94 o 
   6  12   2     4550.89     4215.34    246.48 o 
   7  12   2     1001.99     1021.79     61.13 o 
   8  12   2       24.74       28.55     24.79 o 
   9  12   2       56.89       62.53     26.95 o 
  10  12   2        0.28      -14.19     30.37 o 
  11  12   2        4.06       41.72     32.46 o 
  12  12   2       20.70       21.11     31.58 o 
  13  12   2        0.34        6.13     32.42 o 
 -13  13   2     1884.09     1716.36    138.69 o 
 -12  13   2       96.35      116.05     39.10 o 
 -11  13   2     1652.39     1662.66    115.42 o 
 -10  13   2     3503.37     3369.25    201.51 o 
  -9  13   2      260.90      265.13     29.08 o 
  -8  13   2     6369.97     5948.57    296.73 o 
  -7  13   2     4781.99     4378.26    271.07 o 
  -6  13   2     2932.94     2638.64    224.42 o 
  -5  13   2    11561.18    11791.85    731.39 o 
  -4  13   2      375.48      482.65     52.32 o 
  -3  13   2     6430.98     6112.73    496.05 o 
  -2  13   2     5920.03     5997.49    444.59 o 
  -1  13   2        4.08       52.26     35.82 o 
   0  13   2     5652.48     5692.75    198.87 o 
   1  13   2     4503.34     4683.36    202.56 o 
   2  13   2      396.51      435.81     24.48 o 
   3  13   2     5819.26     5777.11    238.65 o 
   4  13   2       88.94      104.58     25.56 o 
   5  13   2       11.68       15.38     29.16 o 
   6  13   2     2395.15     2327.57    116.46 o 
   7  13   2      876.57      852.26     54.45 o 
   8  13   2     1541.29     1413.53     81.82 o 
   9  13   2     1049.36      932.48     53.89 o 
  10  13   2     1382.87     1284.33     61.93 o 
  11  13   2       51.10       47.49     33.41 o 
  12  13   2      412.61      462.08     33.77 o 
  13  13   2      132.68      148.59     35.51 o 
 -13  14   2       45.28      122.78     45.06 o 
 -12  14   2     1024.55      996.11     60.88 o 
 -11  14   2      612.12      667.49     71.10 o 
 -10  14   2      436.37      437.51     33.06 o 
  -9  14   2      952.37      915.92     36.64 o 
  -8  14   2      129.55      108.07     25.18 o 
  -7  14   2     1859.11     1827.43    215.13 o 
  -6  14   2     1910.31     1860.09    221.17 o 
  -5  14   2      106.88      122.97     31.69 o 
  -4  14   2     5684.90     5647.13    485.58 o 
  -3  14   2      570.90      578.20     40.05 o 
  -2  14   2      814.51      830.35     28.56 o 
  -1  14   2     2159.29     2196.66    147.13 o 
   0  14   2     4606.60     4483.09    118.45 o 
   1  14   2     4290.78     4491.66    157.68 o 
   2  14   2    11900.01    12098.06    575.55 o 
   3  14   2     3724.91     3680.84    123.33 o 
   4  14   2     1326.19     1348.35     71.39 o 
   5  14   2      322.30      321.35     31.41 o 
   6  14   2      348.21      358.29     33.24 o 
   7  14   2      997.67      979.95     62.62 o 
   8  14   2     3475.61     3077.67    133.62 o 
   9  14   2     3456.83     3238.59    109.69 o 
  10  14   2      402.15      397.92     30.70 o 
  11  14   2     2252.39     2117.19     97.25 o 
  12  14   2      100.00      102.83     33.98 o 
  13  14   2     1036.71     1006.57     59.56 o 
 -13  15   2      171.30      211.51     91.85 o 
 -12  15   2      431.51      407.87     38.42 o 
 -11  15   2      275.63      279.87     33.16 o 
 -10  15   2      251.20      228.68     29.87 o 
  -9  15   2      156.16      190.48     31.59 o 
  -8  15   2      126.05      144.25     43.97 o 
  -7  15   2       93.47      120.60     70.70 o 
  -6  15   2      470.84      532.82     93.06 o 
  -5  15   2       79.05      102.44     28.54 o 
  -4  15   2     1693.87     1722.85    169.36 o 
  -3  15   2      130.35      197.73     26.94 o 
  -2  15   2      244.51      266.94     27.78 o 
  -1  15   2     1720.75     1789.70     62.16 o 
   0  15   2     3152.42     3127.91     95.83 o 
   1  15   2     1157.16     1161.24     53.20 o 
   2  15   2     7409.26     7594.13    357.94 o 
   3  15   2       28.31       43.08     29.45 o 
   4  15   2     6620.55     6369.79    458.25 o 
   5  15   2      690.89      638.93     35.86 o 
   6  15   2     3673.46     3519.11    188.95 o 
   7  15   2     2571.85     2415.97    140.08 o 
   8  15   2      645.61      622.68     40.34 o 
   9  15   2      736.69      632.11     35.17 o 
  10  15   2     3070.22     2908.76    194.61 o 
  11  15   2       75.98      100.47     33.62 o 
  12  15   2     2422.79     2368.61    184.17 o 
 -12  16   2      153.53      200.72     44.85 o 
 -11  16   2      146.56      123.23     40.15 o 
 -10  16   2      172.68      218.99     37.22 o 
  -9  16   2      193.11      192.95     32.96 o 
  -8  16   2       16.76       20.91     28.90 o 
  -7  16   2       64.43       84.29     32.78 o 
  -6  16   2      277.72      286.06     31.07 o 
  -5  16   2        0.80       12.09     63.45 o 
  -4  16   2     2026.66     2143.33    132.07 o 
  -3  16   2      718.20      734.45     30.87 o 
  -2  16   2      599.86      620.39     76.26 o 
  -1  16   2      111.30      119.42     25.27 o 
   0  16   2      300.73      392.25     27.41 o 
   1  16   2     3596.50     3634.90    160.32 o 
   2  16   2      292.94      284.30     26.49 o 
   3  16   2     8011.93     8691.92    371.32 o 
   4  16   2      733.07      710.59     39.61 o 
   5  16   2     7032.23     6867.72    448.49 o 
   6  16   2     1973.43     1866.30    118.84 o 
   7  16   2       57.22       46.70     28.71 o 
   8  16   2       17.31       36.95     27.11 o 
   9  16   2     3015.24     2667.83    167.83 o 
  10  16   2        0.00       36.77     36.77 o 
  11  16   2     3758.15     3699.82    208.81 o 
  12  16   2      180.50      225.15     39.22 o 
 -12  17   2      379.75      331.15     50.41 o 
 -11  17   2      800.19      749.38     46.10 o 
 -10  17   2        6.05      -21.76     42.86 o 
  -9  17   2      179.13      170.64     33.92 o 
  -8  17   2        2.22       -8.34     34.89 o 
  -7  17   2     1583.22     1491.85     71.03 o 
  -6  17   2      110.69      114.25     40.26 o 
  -5  17   2     5384.36     5137.67    628.48 o 
  -4  17   2      969.55      931.75     41.90 o 
  -3  17   2     5333.53     5118.78    444.32 o 
  -2  17   2     1114.65     1088.09     52.34 o 
  -1  17   2        2.78       30.13     30.04 o 
   0  17   2       37.66       40.90     28.14 o 
   1  17   2     4390.71     4448.63    158.47 o 
   2  17   2     1755.56     1862.54     59.70 o 
   3  17   2     6091.01     6528.12    297.79 o 
   4  17   2     2835.07     3094.52    211.26 o 
   5  17   2     1264.73     1314.94     81.76 o 
   6  17   2      871.26      775.62     45.88 o 
   7  17   2      103.10       99.37     29.50 o 
   8  17   2      889.52      797.82     50.63 o 
   9  17   2       78.19       99.85     31.60 o 
  10  17   2     1482.78     1470.30     87.69 o 
  11  17   2      120.72      215.31     41.84 o 
 -11  18   2        1.53       28.57     50.69 o 
 -10  18   2      732.34      725.66     77.03 o 
  -9  18   2       13.21        5.93     36.58 o 
  -8  18   2      348.83      330.93     33.27 o 
  -7  18   2        3.80        8.64     31.79 o 
  -6  18   2     6991.20     6677.35    436.66 o 
  -5  18   2       13.29       68.21     38.82 o 
  -4  18   2    13493.09    12807.20   1528.89 o 
  -3  18   2        2.00        1.00     33.84 o 
  -2  18   2     1737.03     1671.35    135.92 o 
  -1  18   2       12.56       22.45     26.68 o 
   0  18   2      992.33     1024.96     41.86 o 
   1  18   2       64.06       93.27     28.74 o 
   2  18   2     7371.72     7507.39    349.19 o 
   3  18   2        2.51       -8.12     28.97 o 
   4  18   2     3049.79     3336.96    198.00 o 
   5  18   2       12.66       20.34     31.84 o 
   6  18   2      374.89      332.51     32.24 o 
   7  18   2      550.47      567.82     33.56 o 
   8  18   2       21.79       28.26     26.02 o 
   9  18   2      519.83      555.43     38.39 o 
  10  18   2       41.09       39.45     38.22 o 
  11  18   2      395.35      427.71     52.29 o 
 -10  19   2       98.56      134.23     49.00 o 
  -9  19   2        7.47       -3.74     41.72 o 
  -8  19   2      227.95      217.50     38.42 o 
  -7  19   2     2553.24     2524.04    120.04 o 
  -6  19   2      193.72      214.73     30.88 o 
  -5  19   2     9834.96     9738.32    486.41 o 
  -4  19   2       29.78       84.39     43.36 o 
  -3  19   2     7948.42     7530.56    985.62 o 
  -2  19   2      374.02      289.80     42.37 o 
  -1  19   2      418.08      438.33     36.11 o 
   0  19   2       57.31       78.73     34.65 o 
   1  19   2     1472.16     1533.44     55.50 o 
   2  19   2      181.88      209.93     31.17 o 
   3  19   2     2184.78     2329.86    135.29 o 
   4  19   2      155.66      180.67     38.89 o 
   5  19   2     1430.07     1465.67    139.03 o 
   6  19   2      416.66      425.71     31.72 o 
   7  19   2      143.99      101.24     31.87 o 
   8  19   2       25.39       42.59     30.16 o 
   9  19   2        0.04       17.56     33.13 o 
  10  19   2      116.66      160.25     40.22 o 
 -10  20   2      136.17      203.56     51.62 o 
  -9  20   2       96.67      148.57     47.62 o 
  -8  20   2      239.22      245.52     47.33 o 
  -7  20   2       89.07       33.66     39.61 o 
  -6  20   2     2536.43     2379.07    180.45 o 
  -5  20   2      216.84      249.95     36.20 o 
  -4  20   2     3378.82     3243.50    225.52 o 
  -3  20   2     2309.84     2212.79    233.26 o 
  -2  20   2     1865.84     1714.66    210.90 o 
  -1  20   2     1560.02     1580.15    108.77 o 
   0  20   2       12.03       68.30     44.43 o 
   1  20   2        0.53       12.63     31.00 o 
   2  20   2      363.96      383.97     36.25 o 
   3  20   2      790.69      733.13     75.71 o 
   4  20   2     1793.23     1668.32    127.00 o 
   5  20   2     1645.40     1651.77    125.25 o 
   6  20   2      687.64      726.57     83.21 o 
   7  20   2       30.84       68.67     32.83 o 
   8  20   2      675.57      637.92     65.59 o 
   9  20   2      390.00      450.09     53.87 o 
  10  20   2       36.23       69.90     50.91 o 
  -9  21   2        1.01       82.40     46.71 o 
  -8  21   2       92.66       98.95     37.02 o 
  -7  21   2        3.32        4.26     39.28 o 
  -6  21   2       10.61        1.18     34.75 o 
  -5  21   2      291.38      309.46     36.38 o 
  -4  21   2      328.23      301.20     37.54 o 
  -3  21   2      615.61      595.66     50.95 o 
  -2  21   2      781.58      753.40     39.42 o 
  -1  21   2      770.67      741.15     35.83 o 
   0  21   2       30.78       58.78     31.18 o 
   1  21   2       56.61       59.12     28.67 o 
   2  21   2     1509.73     1502.42     65.07 o 
   3  21   2        2.01       41.85     30.78 o 
   4  21   2     1840.05     1842.09    148.11 o 
   5  21   2      305.38      288.18     36.19 o 
   6  21   2      170.17      221.40     35.39 o 
   7  21   2     1244.22     1200.92     99.96 o 
   8  21   2      722.35      731.53     74.14 o 
   9  21   2      581.08      571.79     42.59 o 
  -8  22   2       12.46       64.08     48.44 o 
  -7  22   2       99.78      112.61     41.47 o 
  -6  22   2       97.12       96.01     40.07 o 
  -5  22   2       34.42       35.09     41.03 o 
  -4  22   2       89.15      109.09     36.89 o 
  -3  22   2       16.82        1.35     32.12 o 
  -2  22   2       55.10       59.71     33.50 o 
  -1  22   2       36.16       91.26     38.32 o 
   0  22   2      409.30      443.54     35.21 o 
   1  22   2     1800.82     1746.44     46.55 o 
   2  22   2      526.00      533.82     32.23 o 
   3  22   2     1764.06     1706.27    132.23 o 
   4  22   2        4.99       -8.84     35.92 o 
   5  22   2      877.60      841.85     69.95 o 
   6  22   2     1493.16     1572.66    169.04 o 
   7  22   2       88.78       63.50     35.86 o 
   8  22   2     1280.75     1316.63    148.45 o 
  -7  23   2      106.78      113.05     46.33 o 
  -6  23   2      306.19      224.21     44.23 o 
  -5  23   2      373.57      335.64     42.93 o 
  -4  23   2       52.41       84.04     39.22 o 
  -3  23   2        4.40       -7.14     40.33 o 
  -2  23   2      685.62      695.57     43.63 o 
  -1  23   2      390.58      606.05    155.95 o 
   0  23   2     2258.10     2025.96    110.45 o 
   1  23   2     1737.97     1622.42     45.27 o 
   2  23   2     1016.90     1101.94     43.60 o 
   3  23   2      553.01      570.08     39.82 o 
   4  23   2      374.31      358.15     34.96 o 
   5  23   2       67.15      125.12     37.91 o 
   6  23   2       44.33       85.84     41.98 o 
   7  23   2      941.91      945.28     74.14 o 
  -6  24   2      122.62      137.67     46.39 o 
  -5  24   2      106.55      126.53     44.28 o 
  -4  24   2       64.88      108.05     38.83 o 
  -3  24   2      673.20      673.00     40.87 o 
  -2  24   2        2.48        8.85     43.87 o 
  -1  24   2     2187.70     2089.69     62.95 o 
   0  24   2      256.43      302.28     48.15 o 
   1  24   2     1053.31     1022.85     51.94 o 
   2  24   2      218.65      247.50     38.68 o 
   3  24   2      142.55      114.26     42.15 o 
   4  24   2       25.63       32.25     40.69 o 
   5  24   2      360.85      391.89     44.39 o 
   6  24   2      180.34      158.16     86.92 o 
  -5  25   2       58.95       89.90     51.61 o 
  -4  25   2       57.88       99.97     42.81 o 
  -3  25   2       68.57       77.41     48.64 o 
  -2  25   2     1441.97     1448.57     48.19 o 
  -1  25   2       35.68       88.30     45.00 o 
   0  25   2     1316.83     1162.60     48.17 o 
   1  25   2        5.15       32.53     44.43 o 
   2  25   2      114.09      130.38     46.03 o 
   3  25   2      103.19      161.57     41.77 o 
   4  25   2      355.86      407.84     44.10 o 
  -2  26   2      374.35      348.65     46.57 o 
  -1  26   2     1173.38     1088.17     81.12 o 
   0  26   2      558.77      465.98     59.39 o 
   1  26   2      281.93      315.44     49.82 o 
   2  26   2       86.50       88.78     49.37 o 
 -15   0   3     1734.31     1693.26     64.06 o 
 -13   0   3     2948.93     3020.31     76.14 o 
 -11   0   3      286.85      297.32     39.88 o 
  -9   0   3    11479.32    11551.13   1322.82 o 
  -7   0   3    38617.25    37037.98   2355.26 o 
  -5   0   3    26589.41    27861.39   2495.62 o 
  -3   0   3      268.50      413.58     33.75 o 
  -1   0   3    55309.56    54058.68    308.20 o 
   1   0   3    19813.12    18341.14     95.26 o 
   3   0   3     5920.04     7332.82    152.28 o 
   5   0   3       11.79       89.44     45.93 o 
   7   0   3        2.47       37.47     31.42 o 
   9   0   3        6.58      -14.76     42.60 o 
  11   0   3      680.80      771.93    102.13 o 
  13   0   3       82.37       65.45     39.98 o 
  15   0   3      728.86      827.16    133.55 o 
 -15   1   3       36.11       90.54     46.17 o 
 -14   1   3     2749.54     2574.40     55.55 o 
 -13   1   3        0.28       27.19     46.15 o 
 -12   1   3      666.31      603.24     40.59 o 
 -11   1   3        0.58       40.53     30.14 o 
 -10   1   3     1219.51     1314.81     39.73 o 
  -9   1   3      168.47      177.11     32.10 o 
  -8   1   3    27736.42    27589.98    981.83 o 
  -7   1   3     1324.60     1216.66     45.94 o 
  -6   1   3    43076.34    43324.70   1970.89 o 
  -5   1   3     5366.22     5351.15    261.96 o 
  -4   1   3    16563.97    17849.18    718.25 o 
  -3   1   3    14748.56    15229.01    608.60 o 
  -2   1   3     1659.60     1654.89     68.92 o 
  -1   1   3        3.08       39.37     23.42 o 
   0   1   3     8392.59     7911.11     50.05 o 
   1   1   3     7408.69     6829.13     46.40 o 
   2   1   3     3390.71     3481.02     72.57 o 
   3   1   3     4408.90     4798.48    121.42 o 
   4   1   3    10688.41    13241.48    560.79 o 
   5   1   3      358.56      378.15     50.76 o 
   6   1   3     1823.78     2106.61     39.31 o 
   7   1   3     7967.64     8979.83     54.68 o 
   8   1   3     1351.03     1521.93    151.48 o 
   9   1   3     7659.34     8739.90     50.94 o 
  10   1   3      509.94      590.22     48.67 o 
  11   1   3      497.33      521.44     38.55 o 
  12   1   3       50.94       45.77     26.81 o 
  13   1   3       73.28       80.25     28.26 o 
  14   1   3      325.86      327.96     33.00 o 
  15   1   3      447.12      550.38     38.84 o 
 -15   2   3      844.52      818.42     48.29 o 
 -14   2   3       22.95       59.89     40.92 o 
 -13   2   3      901.96      870.41     39.49 o 
 -12   2   3       69.30       70.57     30.73 o 
 -11   2   3       73.57      102.77     37.11 o 
 -10   2   3      393.33      398.44     30.82 o 
  -9   2   3      942.64      938.07     28.73 o 
  -8   2   3       11.32       35.36     20.04 o 
  -7   2   3     5770.98     5859.51    232.21 o 
  -6   2   3     6011.85     5990.52    252.23 o 
  -5   2   3     8179.71     8969.59    332.81 o 
  -4   2   3    14085.07    14885.99    551.13 o 
  -3   2   3     2383.54     2813.96    141.55 o 
  -2   2   3        7.39       42.53     16.26 o 
  -1   2   3    11802.66    11373.22    388.54 o 
   0   2   3     9341.56     9024.76    308.67 o 
   1   2   3    10508.40    10003.23    370.60 o 
   2   2   3    23898.00    24159.29    971.67 o 
   3   2   3       32.33      145.50     19.03 o 
   4   2   3     1662.12     1828.63     46.15 o 
   5   2   3     2798.50     3529.86     73.12 o 
   6   2   3     7933.26     8421.04    934.50 o 
   7   2   3     1021.04     1144.49    110.52 o 
   8   2   3    22983.22    25702.22   2831.62 o 
   9   2   3      535.32      607.31     37.49 o 
  10   2   3     6985.02     7133.73    680.52 o 
  11   2   3     1318.69     1327.08     85.93 o 
  12   2   3      156.59      142.14     26.69 o 
  13   2   3      858.69      954.72     67.14 o 
  14   2   3      648.12      703.31     47.45 o 
  15   2   3      532.21      536.71     38.68 o 
 -15   3   3      210.39      232.48     52.51 o 
 -14   3   3       14.56       73.63     42.48 o 
 -13   3   3      371.00      401.48     39.73 o 
 -12   3   3        0.01      -22.16     34.42 o 
 -11   3   3       35.73      -26.99     39.73 o 
 -10   3   3        0.33       69.87     71.31 o 
  -9   3   3      256.54      275.51     31.14 o 
  -8   3   3      115.89       87.45     19.57 o 
  -7   3   3     3667.25     3579.34    190.14 o 
  -6   3   3     3792.88     4111.17    190.78 o 
  -5   3   3     2395.63     2114.94    123.88 o 
  -4   3   3     5682.85     5653.30    295.56 o 
  -3   3   3       70.31       74.20     17.63 o 
  -2   3   3     3514.49     3058.43    155.84 o 
  -1   3   3    37779.65    34073.98   1182.21 o 
   0   3   3     1001.78      930.85     28.47 o 
   1   3   3    71967.86    64294.16   2150.71 o 
   2   3   3     8568.11     8686.58    381.65 o 
   3   3   3    32083.23    30700.65   1657.53 o 
   4   3   3    11305.16    11877.92    836.82 o 
   5   3   3     1104.51     1216.16    117.30 o 
   6   3   3    14204.33    15387.83   1534.92 o 
   7   3   3    13129.46    14784.15   1477.45 o 
   8   3   3       48.55       12.29     31.52 o 
   9   3   3    12449.72    13290.61    879.22 o 
  10   3   3      707.35      712.35     80.59 o 
  11   3   3     2953.46     2879.08    235.45 o 
  12   3   3     2180.94     2197.10    150.70 o 
  13   3   3        2.19       23.27     30.81 o 
  14   3   3      723.28      679.25     43.61 o 
  15   3   3     1087.19     1055.86     41.47 o 
 -15   4   3      205.84      225.10     56.71 o 
 -14   4   3      175.47      183.84     70.70 o 
 -13   4   3      925.42      904.25     45.72 o 
 -12   4   3     1515.89     1463.70     52.57 o 
 -11   4   3        8.22      -30.76     33.05 o 
 -10   4   3       38.46       34.11     31.03 o 
  -9   4   3      175.01      155.89     28.30 o 
  -8   4   3       71.25       67.03     22.01 o 
  -7   4   3     3445.71     3086.06    135.50 o 
  -6   4   3        7.59        3.01     15.77 o 
  -5   4   3       54.28       75.51     15.17 o 
  -4   4   3     3646.16     3806.30    169.75 o 
  -3   4   3     3069.04     3044.94    139.83 o 
  -2   4   3    13808.51    13790.02    646.29 o 
  -1   4   3    10314.72     9655.14    329.68 o 
   0   4   3    23020.54    21173.40    620.62 o 
   1   4   3      474.31      426.38     18.63 o 
   2   4   3     4429.54     4461.67    308.27 o 
   3   4   3     3466.97     3250.29    157.60 o 
   4   4   3      398.03      366.95     25.29 o 
   5   4   3    15236.34    16968.54   1808.43 o 
   6   4   3     4966.45     5321.90    444.49 o 
   7   4   3     6882.98     7928.20    797.86 o 
   8   4   3    17859.83    20874.48   1416.49 o 
   9   4   3      306.56      338.79     23.89 o 
  10   4   3     4684.14     4740.69    419.02 o 
  11   4   3     5140.39     5318.54    340.17 o 
  12   4   3      208.52      250.76     28.83 o 
  13   4   3      757.77      764.06     75.80 o 
  14   4   3      503.05      524.25     35.44 o 
  15   4   3       21.58       75.35     41.57 o 
 -15   5   3      115.28      175.73     53.41 o 
 -14   5   3     1392.69     1412.49     85.21 o 
 -13   5   3     2532.19     2688.57     54.68 o 
 -12   5   3      608.59      674.99     37.31 o 
 -11   5   3     5865.97     5786.99     56.20 o 
 -10   5   3      312.54      304.96     50.76 o 
  -9   5   3     6018.50     5733.98    320.97 o 
  -8   5   3     2816.88     2676.80    171.29 o 
  -7   5   3      282.33      277.60     24.26 o 
  -6   5   3     1719.72     1555.86     69.49 o 
  -5   5   3     2477.12     2532.76    150.42 o 
  -4   5   3      405.34      403.90     19.38 o 
  -3   5   3    23659.73    24023.54   1173.43 o 
  -2   5   3    10975.98    10121.78    424.88 o 
  -1   5   3     3761.21     3459.06    109.90 o 
   0   5   3    23277.74    21993.24    652.12 o 
   1   5   3     5662.97     5333.98    221.01 o 
   2   5   3      754.64      867.27     51.68 o 
   3   5   3      161.95      152.06     19.88 o 
   4   5   3    17763.47    18403.46   1195.84 o 
   5   5   3     1067.55     1271.26    145.24 o 
   6   5   3    13692.28    14792.43   1373.15 o 
   7   5   3     4416.47     5095.73    241.12 o 
   8   5   3      975.93     1023.49     38.43 o 
   9   5   3     2267.59     2617.52    129.98 o 
  10   5   3     1421.49     1481.90    107.63 o 
  11   5   3     1513.75     1614.25     86.97 o 
  12   5   3      974.62     1001.27     64.23 o 
  13   5   3      256.15      297.76     39.90 o 
  14   5   3        1.44       20.85     36.75 o 
  15   5   3       40.88       64.06     79.77 o 
 -15   6   3      601.79      621.13     58.31 o 
 -14   6   3      337.92      393.19     46.41 o 
 -13   6   3      653.16      602.60     46.79 o 
 -12   6   3     3246.05     3456.25     54.39 o 
 -11   6   3       14.45       -7.32     33.84 o 
 -10   6   3     8257.31     8051.12    765.88 o 
  -9   6   3     2717.12     2594.04    134.60 o 
  -8   6   3     1472.30     1573.30     90.10 o 
  -7   6   3     5772.56     5839.35    268.83 o 
  -6   6   3     3561.24     3429.48    164.94 o 
  -5   6   3     1200.00     1113.05     57.21 o 
  -4   6   3    13746.81    13183.60    672.46 o 
  -3   6   3       83.38       59.60     16.59 o 
  -2   6   3    17056.06    17409.75    728.15 o 
  -1   6   3     4868.74     4403.31    193.59 o 
   0   6   3      456.67      419.23     19.01 o 
   1   6   3     7437.12     7173.21    273.28 o 
   2   6   3    21215.23    19733.91    819.17 o 
   3   6   3       63.37       71.24     19.28 o 
   4   6   3    21089.55    21686.25   1544.38 o 
   5   6   3       47.44       51.57     23.56 o 
   6   6   3     7793.61     8890.21    916.93 o 
   7   6   3        0.53       -4.34     26.83 o 
   8   6   3      359.23      379.47     46.14 o 
   9   6   3      165.59      167.08     28.59 o 
  10   6   3      454.22      392.93     40.30 o 
  11   6   3      138.28      117.84     23.44 o 
  12   6   3      583.38      555.56     29.27 o 
  13   6   3       28.32       46.74     30.54 o 
  14   6   3      107.41      106.37     30.48 o 
 -15   7   3       30.15       16.09     47.60 o 
 -14   7   3      334.28      335.13     69.49 o 
 -13   7   3     1524.54     1592.97     50.74 o 
 -12   7   3       55.24       27.80     48.34 o 
 -11   7   3     9358.65     8706.09    756.79 o 
 -10   7   3      941.71      883.09     90.77 o 
  -9   7   3     7836.60     7332.24    668.13 o 
  -8   7   3     2771.21     2739.60    145.41 o 
  -7   7   3       35.83       53.15     24.26 o 
  -6   7   3     4975.11     4903.49    263.71 o 
  -5   7   3    12553.46    12746.84    555.60 o 
  -4   7   3    17599.89    17983.09    768.38 o 
  -3   7   3    27871.68    26993.16   1208.46 o 
  -2   7   3     7258.96     7272.66    304.23 o 
  -1   7   3     7012.20     6658.18    253.23 o 
   0   7   3     1096.64     1200.59     61.08 o 
   1   7   3     1324.08     1361.34     59.30 o 
   2   7   3     6166.29     6311.28    277.37 o 
   3   7   3     3299.91     3144.34    151.73 o 
   4   7   3     3425.03     3462.40    203.87 o 
   5   7   3     5274.48     6090.96    626.33 o 
   6   7   3     7907.81     8749.10    688.30 o 
   7   7   3      271.48      255.36     27.64 o 
   8   7   3      380.14      406.87     34.29 o 
   9   7   3      114.61      107.82     28.30 o 
  10   7   3      199.15      173.05     22.21 o 
  11   7   3      158.97      198.53     21.86 o 
  12   7   3      229.73      275.42     37.21 o 
  13   7   3      658.70      751.45     81.79 o 
  14   7   3      302.54      261.63     34.49 o 
 -14   8   3      119.77      137.90     44.31 o 
 -13   8   3       47.54      104.34     49.09 o 
 -12   8   3      967.85      961.33     97.59 o 
 -11   8   3       23.68       56.80     34.15 o 
 -10   8   3     3682.58     3390.71    267.43 o 
  -9   8   3      606.68      571.13     51.40 o 
  -8   8   3      155.79      155.81     24.85 o 
  -7   8   3       24.07       62.20     23.22 o 
  -6   8   3     4244.46     4004.69    267.09 o 
  -5   8   3     4655.40     4556.06    237.19 o 
  -4   8   3    15928.97    15181.21    781.40 o 
  -3   8   3     9907.09     9391.32    432.16 o 
  -2   8   3    13921.89    13426.84    585.66 o 
  -1   8   3     6839.64     6595.50    327.10 o 
   0   8   3       21.98       28.92     19.93 o 
   1   8   3     3487.12     3665.29    125.86 o 
   2   8   3     6291.92     5963.92    216.05 o 
   3   8   3    33186.78    32757.97   1990.32 o 
   4   8   3     2624.37     2687.24    167.20 o 
   5   8   3    18164.79    19039.43   1702.95 o 
   6   8   3      336.78      351.38     35.86 o 
   7   8   3     3830.10     3918.71    251.64 o 
   8   8   3      293.22      380.26     46.90 o 
   9   8   3        9.80       65.59     22.65 o 
  10   8   3        1.61        9.06     27.10 o 
  11   8   3     3286.11     3342.84    210.28 o 
  12   8   3        1.57       31.86     27.72 o 
  13   8   3     2456.26     2294.88    169.06 o 
  14   8   3      195.09      243.44     34.34 o 
 -14   9   3       40.92       21.21     40.89 o 
 -13   9   3       10.09      -35.06     35.06 o 
 -12   9   3        2.78       30.35     37.80 o 
 -11   9   3       84.70       69.43     33.17 o 
 -10   9   3      252.64      284.66     37.17 o 
  -9   9   3     1048.36      960.22     96.43 o 
  -8   9   3      110.96      160.76     23.89 o 
  -7   9   3      202.98      245.73     24.74 o 
  -6   9   3      621.95      697.32     63.16 o 
  -5   9   3     1331.21     1385.70     76.23 o 
  -4   9   3     8595.06     8337.16    429.08 o 
  -3   9   3        7.46       24.97     16.35 o 
  -2   9   3    18690.39    17498.16   1062.82 o 
  -1   9   3     8007.04     7844.68    388.53 o 
   0   9   3     5563.48     5233.66    223.19 o 
   1   9   3     1498.77     1393.70     70.08 o 
   2   9   3     5740.24     5563.75    239.96 o 
   3   9   3     1147.20     1078.64     54.20 o 
   4   9   3    32648.71    33339.41   2038.77 o 
   5   9   3        3.93        3.74     24.90 o 
   6   9   3    17364.11    17867.11   1514.63 o 
   7   9   3      366.15      383.37     28.14 o 
   8   9   3     2007.79     2231.69    156.25 o 
   9   9   3       87.01       80.59     26.83 o 
  10   9   3     3380.77     3742.31    314.01 o 
  11   9   3      241.78      257.45     27.17 o 
  12   9   3     4395.86     4420.01    356.43 o 
  13   9   3       65.40       45.35     29.26 o 
  14   9   3     1906.31     1797.86    127.21 o 
 -14  10   3      105.70      115.00     47.55 o 
 -13  10   3        3.63       -1.54     33.12 o 
 -12  10   3      521.60      532.01     47.86 o 
 -11  10   3      101.47      108.27     34.41 o 
 -10  10   3     1739.79     1618.00    125.95 o 
  -9  10   3       32.90       60.29     31.09 o 
  -8  10   3        5.55       61.48     31.05 o 
  -7  10   3        0.60       38.07     23.17 o 
  -6  10   3     3169.56     3121.65    122.34 o 
  -5  10   3     1073.99     1197.70     55.30 o 
  -4  10   3     5883.05     5758.76    310.69 o 
  -3  10   3     8357.12     8551.34    790.70 o 
  -2  10   3      932.15      870.24     55.82 o 
  -1  10   3     4380.73     4015.64    199.73 o 
   0  10   3      205.76      272.18     26.90 o 
   1  10   3     1216.76     1149.75     49.79 o 
   2  10   3       35.00       81.88     23.00 o 
   3  10   3    18509.26    18932.01   1094.77 o 
   4  10   3       12.06       16.85     20.55 o 
   5  10   3    25426.14    26674.73   1544.64 o 
   6  10   3       32.51       37.77     24.78 o 
   7  10   3     3712.12     3933.88    253.50 o 
   8  10   3      944.13      993.73     72.99 o 
   9  10   3     1061.00     1249.96    110.88 o 
  10  10   3      284.57      291.57     45.62 o 
  11  10   3     4893.99     4928.42    360.02 o 
  12  10   3       50.80       30.40     31.48 o 
  13  10   3     3887.63     3722.88    205.31 o 
  14  10   3      105.02       79.25     38.99 o 
 -14  11   3      247.14      254.26     44.10 o 
 -13  11   3      579.44      556.45     36.51 o 
 -12  11   3        2.45       33.79     34.29 o 
 -11  11   3     3426.20     3495.34    280.51 o 
 -10  11   3      371.66      389.49     35.20 o 
  -9  11   3     1931.81     1868.49    162.38 o 
  -8  11   3     1380.26     1381.05     76.17 o 
  -7  11   3      728.47      756.80     57.11 o 
  -6  11   3     7567.74     7862.57    253.13 o 
  -5  11   3     9415.01     9291.16    522.18 o 
  -4  11   3     9316.76     9221.79    448.08 o 
  -3  11   3    13117.81    12851.21   1185.04 o 
  -2  11   3    10670.22    10733.88    607.86 o 
  -1  11   3     8280.51     8250.30    305.14 o 
   0  11   3       27.03       29.17     21.26 o 
   1  11   3     3570.46     3653.31    145.67 o 
   2  11   3     7598.06     7990.31    286.42 o 
   3  11   3     1847.32     1764.93     76.42 o 
   4  11   3    13754.39    14431.34    705.04 o 
   5  11   3      392.98      392.58     22.78 o 
   6  11   3     3445.93     3655.12    320.72 o 
   7  11   3     1056.84     1111.03     62.80 o 
   8  11   3     2145.22     2271.36    246.79 o 
   9  11   3      924.13      973.10     51.32 o 
  10  11   3       50.41       53.80     29.68 o 
  11  11   3        5.06        2.40     29.91 o 
  12  11   3      645.21      567.66     33.58 o 
  13  11   3      166.42      138.95     33.52 o 
 -13  12   3      208.10      219.44     41.92 o 
 -12  12   3     1861.76     1791.61    135.41 o 
 -11  12   3      337.03      327.76     32.15 o 
 -10  12   3     5212.65     4989.44    360.01 o 
  -9  12   3     2267.14     2324.66    138.89 o 
  -8  12   3      656.75      709.77     35.98 o 
  -7  12   3     4386.02     4521.42    193.01 o 
  -6  12   3      975.87     1008.63     38.02 o 
  -5  12   3     2122.16     2037.78    125.90 o 
  -4  12   3    13918.85    13859.30   1310.07 o 
  -3  12   3       61.98      100.41     29.08 o 
  -2  12   3    10799.24    10619.49    921.97 o 
  -1  12   3     1005.75      928.12     35.06 o 
   0  12   3        6.29       42.45     21.75 o 
   1  12   3     5673.29     5514.86    161.95 o 
   2  12   3     3814.12     3695.91    147.09 o 
   3  12   3     3546.29     3557.28    164.34 o 
   4  12   3     1401.52     1514.09     77.80 o 
   5  12   3      830.86      909.93     56.87 o 
   6  12   3      436.47      501.01     27.74 o 
   7  12   3      304.44      272.42     30.18 o 
   8  12   3       47.76       83.18     40.97 o 
   9  12   3        6.03       -6.52     29.19 o 
  10  12   3      126.15      125.22     26.76 o 
  11  12   3       73.90       62.84     29.54 o 
  12  12   3      166.57      194.23     29.58 o 
  13  12   3      287.01      282.33     33.25 o 
 -13  13   3      633.62      581.92     45.88 o 
 -12  13   3      237.72      266.99     39.88 o 
 -11  13   3     2770.41     2625.48    187.05 o 
 -10  13   3      837.46      828.22     53.45 o 
  -9  13   3     3081.96     3010.26    183.45 o 
  -8  13   3     6903.64     6738.75    254.66 o 
  -7  13   3      237.36      259.66     26.78 o 
  -6  13   3     5109.05     5056.01    329.21 o 
  -5  13   3     1769.27     1803.87     61.67 o 
  -4  13   3     1034.25     1031.39     64.85 o 
  -3  13   3     5138.20     5263.68    318.44 o 
  -2  13   3      570.00      554.51     28.58 o 
  -1  13   3     4644.41     4735.62    267.14 o 
   0  13   3     2974.10     2940.18    118.24 o 
   1  13   3      782.63      762.86     22.65 o 
   2  13   3      660.93      687.30     24.89 o 
   3  13   3     1267.79     1320.41     57.83 o 
   4  13   3      345.80      362.75     22.75 o 
   5  13   3     1523.53     1510.40    107.36 o 
   6  13   3       75.70       96.87     27.34 o 
   7  13   3     1036.94     1097.55     89.70 o 
   8  13   3       32.90       59.10     46.40 o 
   9  13   3     1013.06     1142.80    141.74 o 
  10  13   3     1135.03     1190.96     80.06 o 
  11  13   3      635.62      711.76     69.22 o 
  12  13   3      291.18      271.67     34.01 o 
  13  13   3      143.81      176.29     37.36 o 
 -13  14   3      546.52      581.26     41.28 o 
 -12  14   3      263.82      263.19     41.18 o 
 -11  14   3      133.87      132.02     35.71 o 
 -10  14   3      702.58      622.23     32.37 o 
  -9  14   3      843.07      873.86     36.15 o 
  -8  14   3     1558.04     1557.29     82.51 o 
  -7  14   3     1528.19     1494.06    123.87 o 
  -6  14   3       16.46       45.58     29.47 o 
  -5  14   3       22.12       14.89     25.27 o 
  -4  14   3      333.83      355.44     25.61 o 
  -3  14   3     1808.94     1889.66    120.07 o 
  -2  14   3     3333.42     3341.96    283.41 o 
  -1  14   3     4853.09     4565.41    333.75 o 
   0  14   3     3656.82     3737.43    125.53 o 
   1  14   3     3570.17     3746.72    125.69 o 
   2  14   3     1867.45     1887.11     94.47 o 
   3  14   3       99.13       92.81     23.39 o 
   4  14   3      283.54      321.21     24.01 o 
   5  14   3     5850.89     5968.10    415.18 o 
   6  14   3     3528.92     3824.70    329.55 o 
   7  14   3     2673.70     2901.67    228.35 o 
   8  14   3     3560.76     3864.55    303.20 o 
   9  14   3       21.26      -30.35     30.35 o 
  10  14   3     2624.63     2671.07    190.13 o 
  11  14   3      490.52      514.45     44.80 o 
  12  14   3      404.89      424.96     33.10 o 
 -12  15   3      107.97      120.72     38.57 o 
 -11  15   3      135.93      133.00     33.32 o 
 -10  15   3        0.58       12.46     33.94 o 
  -9  15   3      413.11      393.83     29.90 o 
  -8  15   3      438.06      490.35     50.76 o 
  -7  15   3     1104.88     1111.34     93.29 o 
  -6  15   3      131.22      142.12     29.29 o 
  -5  15   3      733.24      673.30     78.31 o 
  -4  15   3      258.26      279.75     24.17 o 
  -3  15   3     2211.05     2250.26    165.55 o 
  -2  15   3     1642.53     1542.11    146.73 o 
  -1  15   3     6439.64     6363.24    503.10 o 
   0  15   3      429.38      428.99     27.08 o 
   1  15   3    17676.84    17540.24    598.17 o 
   2  15   3       53.40       95.13     25.75 o 
   3  15   3     5913.11     6025.63    244.91 o 
   4  15   3     3380.12     3526.58    166.41 o 
   5  15   3       15.30       25.51     27.24 o 
   6  15   3     2113.76     2192.40    163.46 o 
   7  15   3     4178.17     4375.42    268.90 o 
   8  15   3      186.45      214.14     39.66 o 
   9  15   3     5115.34     5003.12    291.46 o 
  10  15   3      755.64      733.08     30.97 o 
  11  15   3      825.81      813.57     59.96 o 
  12  15   3      502.62      525.19     50.47 o 
 -12  16   3        0.70       42.85     44.24 o 
 -11  16   3       25.51       42.90     38.78 o 
 -10  16   3      103.42      107.80     36.58 o 
  -9  16   3      165.00      223.00     39.73 o 
  -8  16   3      275.56      262.03     42.25 o 
  -7  16   3      629.49      605.15    103.94 o 
  -6  16   3      338.45      360.72     52.57 o 
  -5  16   3     1159.74     1175.40     93.57 o 
  -4  16   3       84.54       98.77     25.80 o 
  -3  16   3      300.41      337.03     43.34 o 
  -2  16   3      537.58      545.54     26.09 o 
  -1  16   3       92.69       87.11     25.28 o 
   0  16   3     8766.76     8813.35    307.81 o 
   1  16   3       51.45       46.24     27.55 o 
   2  16   3    10485.13    10607.17    373.90 o 
   3  16   3     1166.74     1256.92     50.40 o 
   4  16   3      386.89      414.94     26.57 o 
   5  16   3      793.37      916.94     73.97 o 
   6  16   3     2176.88     2362.59    170.78 o 
   7  16   3      237.71      213.75     32.01 o 
   8  16   3     7276.32     7629.00    547.32 o 
   9  16   3        1.70       -0.03     28.85 o 
  10  16   3     2131.19     2145.25    151.19 o 
  11  16   3      152.50      138.80     32.51 o 
  12  16   3      143.70      168.72     39.63 o 
 -11  17   3        1.11      -47.18     47.18 o 
 -10  17   3      251.94      277.17     41.51 o 
  -9  17   3       37.57       37.53     38.99 o 
  -8  17   3     2277.22     1921.50    204.30 o 
  -7  17   3      624.95      685.69     76.75 o 
  -6  17   3     1819.05     1762.80    142.28 o 
  -5  17   3      449.16      468.32     49.14 o 
  -4  17   3      470.64      477.76     45.38 o 
  -3  17   3       93.36      125.42     30.60 o 
  -2  17   3      983.80      998.34     75.77 o 
  -1  17   3     1619.45     1656.22    119.83 o 
   0  17   3     1963.83     1972.66     43.29 o 
   1  17   3     5701.64     5747.40    168.55 o 
   2  17   3      994.75     1055.97     42.34 o 
   3  17   3     1272.62     1369.42     45.32 o 
   4  17   3       47.79       67.63     26.42 o 
   5  17   3       53.17       88.95     28.80 o 
   6  17   3      280.55      308.43     34.54 o 
   7  17   3     2891.78     3043.53    227.73 o 
   8  17   3       86.15       55.81     27.66 o 
   9  17   3     2072.83     2038.76    119.60 o 
  10  17   3       22.13       59.13     31.76 o 
  11  17   3      387.84      377.37     34.96 o 
 -11  18   3        0.03       38.95     48.45 o 
 -10  18   3        0.16      -27.21     44.76 o 
  -9  18   3     2161.44     2080.16    176.08 o 
  -8  18   3        0.83       31.67     38.37 o 
  -7  18   3     6635.97     6566.17    612.16 o 
  -6  18   3      124.35      176.13     59.83 o 
  -5  18   3     2826.48     2843.79    191.16 o 
  -4  18   3        0.41       38.02     32.32 o 
  -3  18   3       38.51       66.15     33.90 o 
  -2  18   3       83.77      129.45     32.42 o 
  -1  18   3     2829.41     2907.50    127.43 o 
   0  18   3       13.32       66.69     32.72 o 
   1  18   3     2963.21     2972.64    126.97 o 
   2  18   3      105.51      129.45     26.83 o 
   3  18   3      508.91      503.59     27.88 o 
   4  18   3      202.81      241.24     30.36 o 
   5  18   3      101.63      142.56     31.27 o 
   6  18   3      882.53     1019.82     98.39 o 
   7  18   3        3.92       29.77     32.15 o 
   8  18   3     1257.74     1226.45     51.49 o 
   9  18   3       22.35       43.99     30.79 o 
  10  18   3      193.67      218.24     38.21 o 
  11  18   3       33.44       96.09     48.44 o 
 -10  19   3      364.66      362.18     48.06 o 
  -9  19   3       56.69       58.31     45.04 o 
  -8  19   3     4145.96     3932.07    335.40 o 
  -7  19   3       25.95       21.06     33.73 o 
  -6  19   3     6874.75     6840.06    885.30 o 
  -5  19   3      637.92      620.04     34.62 o 
  -4  19   3     1761.80     1785.28    115.62 o 
  -3  19   3      305.29      300.13     31.24 o 
  -2  19   3      307.33      318.97     34.01 o 
  -1  19   3       31.69       32.63     33.58 o 
   0  19   3     2337.46     2203.95    207.80 o 
   1  19   3      522.66      530.71     28.11 o 
   2  19   3     2322.56     2362.12     66.81 o 
   3  19   3      313.71      362.39     30.17 o 
   4  19   3      217.56      255.79     31.64 o 
   5  19   3        9.45       28.04     32.74 o 
   6  19   3      186.71      229.19     34.61 o 
   7  19   3       72.80       83.93     27.71 o 
   8  19   3      119.07      117.70     30.54 o 
   9  19   3       83.45       87.63     32.91 o 
  10  19   3      139.34      148.84     40.49 o 
 -10  20   3       96.51      117.00     49.54 o 
  -9  20   3      437.03      409.56     45.53 o 
  -8  20   3      146.27      183.41     42.00 o 
  -7  20   3     2832.46     2619.31    212.29 o 
  -6  20   3     1215.80     1240.92    161.95 o 
  -5  20   3     2860.89     2787.21    165.58 o 
  -4  20   3     1211.28     1275.58     92.46 o 
  -3  20   3      171.73      195.66     34.99 o 
  -2  20   3      109.88      104.23     29.98 o 
  -1  20   3      602.00      636.19     34.67 o 
   0  20   3     1145.32     1158.13     91.09 o 
   1  20   3     1451.77     1426.65     37.57 o 
   2  20   3     1859.71     1988.50     36.92 o 
   3  20   3     1292.50     1325.29     71.24 o 
   4  20   3      403.75      458.95     35.47 o 
   5  20   3      538.89      543.20     36.50 o 
   6  20   3      183.92      188.05     31.69 o 
   7  20   3      248.26      256.33     31.78 o 
   8  20   3     1637.18     1711.39     89.90 o 
   9  20   3        0.54       38.82     35.57 o 
  -9  21   3       23.33       92.66     48.12 o 
  -8  21   3      143.47      157.08     38.39 o 
  -7  21   3      441.67      424.12     53.01 o 
  -6  21   3      954.02      863.32     61.05 o 
  -5  21   3      596.86      647.34     68.89 o 
  -4  21   3     1046.38      976.69     70.70 o 
  -3  21   3      243.15      219.38     43.56 o 
  -2  21   3      372.54      375.15     69.05 o 
  -1  21   3      514.50      471.07     40.66 o 
   0  21   3       79.21      109.75     34.08 o 
   1  21   3     2261.75     2245.89     42.66 o 
   2  21   3      489.49      453.84     34.86 o 
   3  21   3      389.07      409.40     38.32 o 
   4  21   3     1748.97     1824.15    103.80 o 
   5  21   3       80.05       89.90     31.21 o 
   6  21   3      698.89      720.89     47.09 o 
   7  21   3     1794.36     1974.57    164.33 o 
   8  21   3      116.73       90.49     39.94 o 
   9  21   3     1467.44     1140.45     61.03 o 
  -8  22   3       14.42       -1.51     45.52 o 
  -7  22   3        7.89       39.42     41.98 o 
  -6  22   3       89.83       85.19     39.70 o 
  -5  22   3      101.40       91.86     40.04 o 
  -4  22   3       51.33       72.31     45.56 o 
  -3  22   3      438.24      461.90     47.15 o 
  -2  22   3      669.50      727.99     41.67 o 
  -1  22   3      427.48      472.49     49.05 o 
   0  22   3     2729.07     2694.09    109.65 o 
   1  22   3        0.70       20.83     45.16 o 
   2  22   3     1225.97     1240.88     41.62 o 
   3  22   3     1449.55     1411.20     69.90 o 
   4  22   3       73.58       69.06     34.14 o 
   5  22   3     1602.92     1643.75     62.80 o 
   6  22   3      455.17      442.27     47.28 o 
   7  22   3      262.65      234.41     39.29 o 
   8  22   3     1129.76     1061.29    109.55 o 
  -7  23   3        5.21       15.03     46.95 o 
  -6  23   3        8.20       33.98     39.49 o 
  -5  23   3      332.50      346.48     37.78 o 
  -4  23   3      488.60      458.15     54.43 o 
  -3  23   3      871.89      874.15     38.41 o 
  -2  23   3     1127.26     1020.54    144.43 o 
  -1  23   3     1393.01     1312.39     74.93 o 
   0  23   3      592.55      584.55     54.09 o 
   1  23   3      712.87      626.37     84.60 o 
   2  23   3      105.48      106.29     32.17 o 
   3  23   3       93.66      103.23     38.02 o 
   4  23   3     1435.20     1366.74     95.42 o 
   5  23   3       93.74       83.57     35.53 o 
   6  23   3     1128.13     1119.91     84.26 o 
   7  23   3      414.32      401.27     57.22 o 
  -6  24   3      288.66      317.92     51.53 o 
  -5  24   3       13.71        9.51     48.28 o 
  -4  24   3     1138.76     1039.25     80.01 o 
  -3  24   3      124.43      185.57     43.23 o 
  -2  24   3     1103.25     1087.28     59.14 o 
  -1  24   3      297.25      277.14     39.04 o 
   0  24   3      226.91      234.42     34.86 o 
   1  24   3       37.12       45.44     40.32 o 
   2  24   3        5.01       43.51     52.99 o 
   3  24   3       57.23       88.45     41.00 o 
   4  24   3      427.64      484.00     47.80 o 
   5  24   3      426.71      376.59     45.71 o 
  -4  25   3       23.49       -9.36     41.98 o 
  -3  25   3     1068.71     1090.01     80.08 o 
  -2  25   3        0.97       37.61     45.73 o 
  -1  25   3      314.27      274.58     47.37 o 
   0  25   3       57.32        1.51     49.57 o 
   1  25   3       89.17      141.43     82.79 o 
   2  25   3      122.28      170.72     47.80 o 
   3  25   3      495.38      508.75     46.31 o 
   4  25   3       85.62      111.10     48.76 o 
  -1  26   3      195.11      182.79     55.24 o 
   0  26   3        0.36       30.03     75.83 o 
 -14   0   4      203.46      163.16     73.72 o 
 -12   0   4     3054.44     2938.12     56.80 o 
 -10   0   4    10663.71    10427.00    989.24 o 
  -8   0   4    18162.93    18617.33   1443.45 o 
  -6   0   4      873.12      903.17     42.93 o 
  -4   0   4    12296.09    12169.00   1023.37 o 
  -2   0   4    19409.28    19584.99    515.47 o 
   0   0   4    22153.17    22143.04    572.28 o 
   2   0   4      896.08     1108.67     29.47 o 
   4   0   4      622.74      587.74     36.31 o 
   6   0   4     3428.97     3934.01     62.85 o 
   8   0   4       58.38       72.52     47.14 o 
  10   0   4      169.17      173.31     50.16 o 
  12   0   4      765.81      694.67    121.46 o 
  14   0   4      689.70      658.76     55.97 o 
 -15   1   4      428.42      369.74     55.74 o 
 -14   1   4       20.38       61.11     49.73 o 
 -13   1   4      258.26      344.88     56.80 o 
 -12   1   4       97.90      124.86     35.71 o 
 -11   1   4     7829.40     7911.02    184.92 o 
 -10   1   4      181.80      177.06     25.42 o 
  -9   1   4    16508.14    16920.06    716.05 o 
  -8   1   4     5772.32     5661.82    237.09 o 
  -7   1   4    16493.74    16503.71    730.83 o 
  -6   1   4     2882.56     2746.22    163.73 o 
  -5   1   4     1010.42     1052.56     55.51 o 
  -4   1   4      594.76      598.47     20.77 o 
  -3   1   4    17178.16    17452.68    834.18 o 
  -2   1   4     5182.76     5222.14     97.79 o 
  -1   1   4     8093.04     7737.77     78.33 o 
   0   1   4     6402.47     6107.24     54.08 o 
   1   1   4     3623.77     3642.45     50.33 o 
   2   1   4      739.77      873.49     20.70 o 
   3   1   4     7414.25     8491.54    184.60 o 
   4   1   4    13483.81    14928.27    161.93 o 
   5   1   4     2714.13     3042.98     43.15 o 
   6   1   4    14591.37    16615.13    406.70 o 
   7   1   4     2244.48     2455.15     65.87 o 
   8   1   4     2644.16     2753.24    141.41 o 
   9   1   4       43.79       73.46     31.92 o 
  10   1   4      327.47      435.18     37.11 o 
  11   1   4       20.29       91.11     30.11 o 
  12   1   4      576.85      607.55     43.68 o 
  13   1   4     2322.77     2319.98    160.67 o 
  14   1   4      708.08      633.91     53.56 o 
 -15   2   4       62.15      146.85     52.99 o 
 -14   2   4      256.81      347.02     79.16 o 
 -13   2   4      225.27      188.43     39.57 o 
 -12   2   4       32.43       23.74     39.28 o 
 -11   2   4      592.12      607.35     41.88 o 
 -10   2   4     1956.82     1929.52    100.42 o 
  -9   2   4     2975.26     2970.01    112.27 o 
  -8   2   4     5251.58     5512.90    262.44 o 
  -7   2   4    10775.67    10710.64    443.13 o 
  -6   2   4     4454.98     4768.28    245.61 o 
  -5   2   4      763.41     1015.22     34.93 o 
  -4   2   4      138.07      206.06     19.25 o 
  -3   2   4     5860.76     5678.86    244.74 o 
  -2   2   4     6714.87     6856.03    273.02 o 
  -1   2   4    20027.77    18759.74    605.42 o 
   0   2   4     3410.00     3389.96    113.66 o 
   1   2   4    10740.44     9921.17    118.97 o 
   2   2   4     6029.53     6594.21    130.84 o 
   3   2   4    12844.36    14279.41    456.35 o 
   4   2   4     3240.90     3694.36     37.69 o 
   5   2   4    23631.63    25249.09    260.35 o 
   6   2   4      252.81      308.52     28.74 o 
   7   2   4    18007.18    19418.89   2165.54 o 
   8   2   4     2064.84     2118.18    214.96 o 
   9   2   4     1917.01     1922.19    175.08 o 
  10   2   4     2087.01     2375.88    103.34 o 
  11   2   4     1939.68     2071.15    192.42 o 
  12   2   4      993.83      954.08     63.88 o 
  13   2   4     3022.30     2892.04    174.62 o 
  14   2   4      579.18      595.59     40.49 o 
 -15   3   4        6.27      -74.92     95.48 o 
 -14   3   4        0.13      -56.86     70.70 o 
 -13   3   4       10.46       82.46     47.84 o 
 -12   3   4      214.26      213.40     31.62 o 
 -11   3   4      267.86      302.14    111.80 o 
 -10   3   4     1871.48     1865.96     83.39 o 
  -9   3   4     1278.54     1208.80     86.31 o 
  -8   3   4     2501.74     2424.46     99.36 o 
  -7   3   4     4033.50     3977.23    184.45 o 
  -6   3   4      307.16      349.51     20.94 o 
  -5   3   4     4209.48     4121.56    116.85 o 
  -4   3   4    24728.10    24863.44   1022.00 o 
  -3   3   4     2514.22     2613.63    112.82 o 
  -2   3   4    59958.32    57511.93   2224.69 o 
  -1   3   4     1272.55     1466.98     72.96 o 
   0   3   4    47783.14    41908.63   1263.34 o 
   1   3   4    18813.00    17733.88    695.19 o 
   2   3   4     4320.21     3769.99    171.90 o 
   3   3   4    26940.79    26761.75   1433.33 o 
   4   3   4    24771.00    25431.39   1543.37 o 
   5   3   4     3381.88     3653.75    239.83 o 
   6   3   4    25339.71    25885.04   2488.56 o 
   7   3   4     1842.97     2026.41    229.42 o 
   8   3   4    11723.04    12250.09   1279.56 o 
   9   3   4     2073.56     2249.97    237.47 o 
  10   3   4      182.27      242.28     38.43 o 
  11   3   4     3827.07     3811.09    308.60 o 
  12   3   4     1114.24     1100.21     88.63 o 
  13   3   4      195.46      234.55     33.11 o 
  14   3   4     1612.75     1429.88     67.34 o 
 -15   4   4       89.11      160.02     61.03 o 
 -14   4   4        0.85      -12.39     64.66 o 
 -13   4   4      539.40      495.78     44.86 o 
 -12   4   4      882.39      849.60    127.51 o 
 -11   4   4      366.02      451.12     60.75 o 
 -10   4   4     1190.35     1268.31     67.16 o 
  -9   4   4      925.22      953.21     59.55 o 
  -8   4   4      257.83      246.84     18.63 o 
  -7   4   4       18.15       21.75     17.33 o 
  -6   4   4     8542.34     8554.24    459.56 o 
  -5   4   4     2951.87     2899.36    137.66 o 
  -4   4   4    14811.67    14095.24    612.50 o 
  -3   4   4    27883.93    27510.00   1329.69 o 
  -2   4   4     3853.39     3655.42    149.45 o 
  -1   4   4    20844.15    19127.57    629.93 o 
   0   4   4     3896.95     3677.01    143.30 o 
   1   4   4     5565.04     5112.54    156.14 o 
   2   4   4    26138.57    25616.56   1085.71 o 
   3   4   4    10379.09    11150.14    575.49 o 
   4   4   4    27558.92    27679.34   1526.46 o 
   5   4   4    17715.49    19007.81   1304.34 o 
   6   4   4        7.39       23.53     28.47 o 
   7   4   4    10723.11    11559.60   1124.27 o 
   8   4   4     4070.93     4414.05    398.77 o 
   9   4   4      474.31      553.16     36.31 o 
  10   4   4     5142.31     5230.44    322.29 o 
  11   4   4      308.46      317.64     27.45 o 
  12   4   4       16.14       29.25     24.39 o 
  13   4   4     1054.60     1016.33     70.33 o 
  14   4   4      201.12      226.45     35.76 o 
 -15   5   4      388.59      381.22     58.16 o 
 -14   5   4     1755.61     1805.10     55.85 o 
 -13   5   4       51.36       75.60     39.49 o 
 -12   5   4     3515.47     3576.92     64.66 o 
 -11   5   4     2669.05     2654.87    125.45 o 
 -10   5   4     1269.74     1310.49     86.53 o 
  -9   5   4     1040.06     1104.63     51.29 o 
  -8   5   4     1019.51     1053.09     50.72 o 
  -7   5   4      257.09      274.43     17.86 o 
  -6   5   4    12264.32    11970.07    563.74 o 
  -5   5   4     9125.93     8986.49    519.71 o 
  -4   5   4    11443.67    11286.39    582.69 o 
  -3   5   4     8255.03     7897.03    389.97 o 
  -2   5   4     6337.57     6230.52    272.03 o 
  -1   5   4     1330.95     1173.37     40.03 o 
   0   5   4     3883.22     3622.33    120.87 o 
   1   5   4     2502.49     2188.93     70.99 o 
   2   5   4     1156.33     1289.01     67.38 o 
   3   5   4    25851.45    24609.81   1067.49 o 
   4   5   4     8316.16     8339.17    549.68 o 
   5   5   4     7875.62     7935.80    514.79 o 
   6   5   4     6250.84     6589.29    633.83 o 
   7   5   4      719.76      806.96     95.24 o 
   8   5   4     4394.85     4944.69    433.07 o 
   9   5   4      887.41      927.33     47.14 o 
  10   5   4     2570.16     2707.71    207.85 o 
  11   5   4      562.92      543.77     47.62 o 
  12   5   4       34.05       37.51     24.43 o 
  13   5   4      333.99      353.87     41.43 o 
  14   5   4      266.64      246.64     36.81 o 
 -15   6   4     1011.39      904.50     54.49 o 
 -14   6   4       44.27       69.28     53.29 o 
 -13   6   4     4150.55     4083.38    151.68 o 
 -12   6   4      812.17      783.07     51.97 o 
 -11   6   4     2620.16     2717.90    139.93 o 
 -10   6   4     2067.83     2030.07     96.71 o 
  -9   6   4       71.26      109.18     21.67 o 
  -8   6   4     1449.25     1444.05     87.04 o 
  -7   6   4     6816.95     6889.79    318.61 o 
  -6   6   4        1.71       44.41     19.13 o 
  -5   6   4     3621.56     3388.15    157.49 o 
  -4   6   4     2801.78     2649.86    137.47 o 
  -3   6   4     1717.34     2027.20     93.99 o 
  -2   6   4     1541.78     1385.78     68.01 o 
  -1   6   4     6371.26     5816.42    239.80 o 
   0   6   4       56.03       72.56     16.84 o 
   1   6   4    25987.61    24724.68   1004.23 o 
   2   6   4       20.74       78.70     19.64 o 
   3   6   4     1120.85     1085.32     43.61 o 
   4   6   4        6.85       46.15     21.43 o 
   5   6   4      662.97      799.00     47.42 o 
   6   6   4       57.39       78.61     24.09 o 
   7   6   4      373.69      346.54     26.98 o 
   8   6   4      473.94      522.71     31.07 o 
   9   6   4     1496.04     1814.61     99.71 o 
  10   6   4      104.28      109.70     31.10 o 
  11   6   4      834.83      801.84     45.88 o 
  12   6   4      223.57      233.40     23.56 o 
  13   6   4       10.52       45.38     31.12 o 
  14   6   4      487.65      448.05     35.30 o 
 -14   7   4     3207.15     3127.96    167.39 o 
 -13   7   4       80.03      144.51     41.22 o 
 -12   7   4     2631.86     2681.70     51.57 o 
 -11   7   4      257.33      263.28     39.29 o 
 -10   7   4      252.96      227.24     25.55 o 
  -9   7   4     2763.94     2808.11    171.86 o 
  -8   7   4     3084.18     3137.31    183.41 o 
  -7   7   4     7483.79     7365.73    313.24 o 
  -6   7   4    18200.90    17999.29    765.25 o 
  -5   7   4     7812.81     7816.01    324.13 o 
  -4   7   4    10778.66    10489.76    497.23 o 
  -3   7   4      898.96      962.82     40.72 o 
  -2   7   4        4.48       38.48     17.22 o 
  -1   7   4     6418.32     6175.97    227.37 o 
   0   7   4     2607.29     2486.63     82.52 o 
   1   7   4    26639.08    26111.21   1155.80 o 
   2   7   4     4910.50     4813.31    170.95 o 
   3   7   4    17828.48    16809.20    830.06 o 
   4   7   4       21.79       40.25     19.92 o 
   5   7   4     5393.11     5337.45    362.68 o 
   6   7   4       38.66      100.50     26.50 o 
   7   7   4       40.17       55.98     28.59 o 
   8   7   4      156.93      184.55     28.84 o 
   9   7   4        2.73       10.72     23.07 o 
  10   7   4     2889.53     3083.01    233.34 o 
  11   7   4     1660.02     1717.51    146.01 o 
  12   7   4     1665.94     1709.82    151.89 o 
  13   7   4      235.81      231.86     31.73 o 
  14   7   4       38.04       32.53     37.46 o 
 -14   8   4      100.12       85.78     55.92 o 
 -13   8   4      863.04      832.98     51.26 o 
 -12   8   4       66.22      139.88     44.57 o 
 -11   8   4      344.16      344.80     38.20 o 
 -10   8   4        7.74       17.49     26.51 o 
  -9   8   4     1371.98     1345.80     85.83 o 
  -8   8   4     1568.73     1718.75    112.66 o 
  -7   8   4     3279.85     3022.84    200.62 o 
  -6   8   4    14562.77    13863.98    675.35 o 
  -5   8   4     6313.19     6288.19    321.27 o 
  -4   8   4    10152.89    10065.76    410.96 o 
  -3   8   4        5.75       26.81     19.17 o 
  -2   8   4     1574.87     1564.79     45.91 o 
  -1   8   4      424.15      347.07     15.87 o 
   0   8   4    17246.66    17201.63    651.58 o 
   1   8   4     4347.49     4164.04    173.40 o 
   2   8   4    32323.03    29732.69   1150.74 o 
   3   8   4      162.82      201.93     19.80 o 
   4   8   4    14546.42    13918.99    730.29 o 
   5   8   4      432.87      481.74     51.46 o 
   6   8   4      436.92      425.21     44.10 o 
   7   8   4      336.84      390.60     65.87 o 
   8   8   4     2105.04     2340.23    171.01 o 
   9   8   4      245.44      281.83     37.37 o 
  10   8   4     6587.88     6729.73    333.92 o 
  11   8   4      177.76      264.11     55.83 o 
  12   8   4     2199.09     2157.62    175.15 o 
  13   8   4       30.91       80.06     33.73 o 
  14   8   4       24.88       -7.44     38.04 o 
 -14   9   4      126.10      151.81     55.74 o 
 -13   9   4       32.88      100.27     49.34 o 
 -12   9   4       46.65       52.70     34.09 o 
 -11   9   4       73.17      117.48     28.02 o 
 -10   9   4       71.20       91.27     24.64 o 
  -9   9   4      259.73      242.08     26.67 o 
  -8   9   4     1163.85     1228.82     94.65 o 
  -7   9   4     7207.14     7320.29    405.66 o 
  -6   9   4      694.56      703.62     47.36 o 
  -5   9   4    25314.71    24715.86   1060.76 o 
  -4   9   4     1430.86     1499.10     71.98 o 
  -3   9   4    13862.56    13362.35    645.99 o 
  -2   9   4     2050.27     2052.76     99.46 o 
  -1   9   4     5620.59     5768.17    208.82 o 
   0   9   4      342.49      301.79     18.91 o 
   1   9   4    36756.90    33386.54   1105.39 o 
   2   9   4     1574.67     1535.50     73.78 o 
   3   9   4    46904.01    44072.72   2157.88 o 
   4   9   4      100.49      150.63     26.09 o 
   5   9   4     8411.68     8412.90    551.95 o 
   6   9   4       58.01       84.57     34.60 o 
   7   9   4     1780.75     2068.58    218.76 o 
   8   9   4      184.78      216.36     26.10 o 
   9   9   4     8585.62     9415.90    455.71 o 
  10   9   4      325.92      329.03     64.03 o 
  11   9   4     6737.02     6597.62    476.24 o 
  12   9   4       23.05       76.11     30.51 o 
  13   9   4      493.91      441.52     31.58 o 
  14   9   4        2.08       76.63     39.72 o 
 -14  10   4        8.33      -39.40     50.67 o 
 -13  10   4      485.60      508.84     46.26 o 
 -12  10   4      366.15      334.21     38.94 o 
 -11  10   4      101.50       96.18     32.84 o 
 -10  10   4        1.89        0.69     29.35 o 
  -9  10   4      112.28      162.69     34.89 o 
  -8  10   4     1009.76     1001.33     64.89 o 
  -7  10   4     4383.31     4305.15    279.44 o 
  -6  10   4     6447.48     6649.36    362.15 o 
  -5  10   4     3103.59     2813.60    123.16 o 
  -4  10   4    17048.69    16712.19    869.29 o 
  -3  10   4        3.46        8.90     16.81 o 
  -2  10   4      137.10      145.90     18.21 o 
  -1  10   4      434.84      421.20     37.89 o 
   0  10   4     9332.04     8981.65    332.80 o 
   1  10   4      807.85      796.70     29.23 o 
   2  10   4    27816.38    25665.83   1134.51 o 
   3  10   4     1056.17     1080.33     73.86 o 
   4  10   4     9951.40     9782.43    569.98 o 
   5  10   4      508.17      561.90     60.88 o 
   6  10   4      383.69      496.00     59.83 o 
   7  10   4      677.50      797.99     97.50 o 
   8  10   4     4360.56     4531.54    277.58 o 
   9  10   4      166.68      265.97     33.59 o 
  10  10   4     6831.91     7300.78    540.30 o 
  11  10   4      607.99      648.05     96.64 o 
  12  10   4     2462.38     2193.01    137.60 o 
  13  10   4      124.82      112.22     32.46 o 
 -14  11   4     1254.35     1311.01     94.50 o 
 -13  11   4        1.25       45.95     38.01 o 
 -12  11   4     1145.54     1109.33     85.99 o 
 -11  11   4      927.14      824.82     57.57 o 
 -10  11   4      118.44      122.06     31.17 o 
  -9  11   4     3769.34     3712.51    227.57 o 
  -8  11   4     3074.44     3039.63    116.71 o 
  -7  11   4     4348.70     4519.94    219.80 o 
  -6  11   4     6785.40     6732.51    346.80 o 
  -5  11   4     6684.15     6690.05    272.84 o 
  -4  11   4     5382.55     5430.46    214.57 o 
  -3  11   4      165.11      154.06     17.35 o 
  -2  11   4        1.18       10.42     16.11 o 
  -1  11   4     6531.09     6328.19    302.63 o 
   0  11   4     2469.00     2242.47     94.83 o 
   1  11   4    20836.25    19290.32    651.58 o 
   2  11   4      179.77      199.83     21.08 o 
   3  11   4    13160.86    12126.98    570.84 o 
   4  11   4     1547.18     1498.47     80.71 o 
   5  11   4     2643.53     2609.46    206.20 o 
   6  11   4     1324.17     1287.44     82.16 o 
   7  11   4      431.97      433.99     31.07 o 
   8  11   4      112.82      156.67     28.29 o 
   9  11   4     1202.57     1242.96    144.27 o 
  10  11   4      816.50      907.44     98.51 o 
  11  11   4     1161.22     1073.82     80.77 o 
  12  11   4      582.02      640.89     43.54 o 
  13  11   4      625.20      549.93     40.13 o 
 -13  12   4     1465.96     1468.38    113.57 o 
 -12  12   4      568.77      561.88     37.88 o 
 -11  12   4     1592.38     1568.18    127.45 o 
 -10  12   4     2245.36     2085.09    182.83 o 
  -9  12   4       59.98      106.20     29.12 o 
  -8  12   4     1798.18     1813.49     99.61 o 
  -7  12   4     3938.75     3971.09    169.85 o 
  -6  12   4       15.39        2.25     24.30 o 
  -5  12   4    10519.59    10789.10    603.59 o 
  -4  12   4      540.54      529.22     30.52 o 
  -3  12   4       10.66       16.76     23.02 o 
  -2  12   4     2563.48     2540.48    128.92 o 
  -1  12   4      456.07      393.62     25.78 o 
   0  12   4     2123.19     2012.16     84.65 o 
   1  12   4     1432.98     1424.46     48.99 o 
   2  12   4       52.50       53.23     23.06 o 
   3  12   4      436.90      483.98     31.42 o 
   4  12   4        3.29       50.77     21.25 o 
   5  12   4      200.34      241.09     22.90 o 
   6  12   4      217.04      218.75     25.66 o 
   7  12   4      108.27      143.84     30.08 o 
   8  12   4       71.84       78.28     27.36 o 
   9  12   4      612.89      592.48     43.93 o 
  10  12   4        1.18       31.58     33.29 o 
  11  12   4      944.09     1062.58    124.62 o 
  12  12   4      193.22      224.15     31.81 o 
  13  12   4      224.86      228.63     33.80 o 
 -13  13   4      402.41      512.22     45.90 o 
 -12  13   4     1325.57     1271.60     58.66 o 
 -11  13   4     2715.76     2695.02    204.63 o 
 -10  13   4      698.88      693.61     54.25 o 
  -9  13   4     3453.95     3302.50    173.37 o 
  -8  13   4      472.84      447.48     30.55 o 
  -7  13   4      752.68      776.02     26.22 o 
  -6  13   4     2255.65     2213.28    181.10 o 
  -5  13   4      952.87      938.70     56.50 o 
  -4  13   4     1774.06     1744.22     89.40 o 
  -3  13   4     4989.28     4825.48    436.25 o 
  -2  13   4      770.64      739.56     64.12 o 
  -1  13   4     1799.05     1746.78     61.24 o 
   0  13   4      507.21      516.80     21.40 o 
   1  13   4      110.80      121.25     21.26 o 
   2  13   4      500.69      506.80     22.61 o 
   3  13   4     1065.73     1082.75     29.90 o 
   4  13   4     2116.34     2153.47    101.79 o 
   5  13   4       13.19       31.55     22.76 o 
   6  13   4     2321.84     2337.64    167.70 o 
   7  13   4      777.48      882.98     83.06 o 
   8  13   4     1374.46     1592.36     88.46 o 
   9  13   4     1551.30     1589.30    136.17 o 
  10  13   4      597.05      638.10     73.49 o 
  11  13   4      142.91      100.90     32.37 o 
  12  13   4        1.66       42.49     34.48 o 
 -13  14   4      367.82      334.27     47.89 o 
 -12  14   4      613.94      631.60     48.32 o 
 -11  14   4      807.39      772.75     38.87 o 
 -10  14   4      964.31      865.66     61.67 o 
  -9  14   4      458.88      484.71     30.24 o 
  -8  14   4       58.46       83.47     30.04 o 
  -7  14   4        7.81       32.79     29.73 o 
  -6  14   4      668.67      717.17     72.53 o 
  -5  14   4      730.57      740.54     86.40 o 
  -4  14   4     5459.87     5395.81    558.49 o 
  -3  14   4     4155.98     4354.55    266.08 o 
  -2  14   4     1820.65     1928.01    154.90 o 
  -1  14   4     2479.09     2584.58     91.19 o 
   0  14   4      210.42      202.20     24.16 o 
   1  14   4      597.66      588.11     25.07 o 
   2  14   4     9384.53     9141.51    326.97 o 
   3  14   4     3376.49     3406.65    119.21 o 
   4  14   4     7841.08     7956.23    311.46 o 
   5  14   4     6197.69     6581.27    335.47 o 
   6  14   4        2.82        6.47     28.01 o 
   7  14   4     5459.27     5600.64    320.45 o 
   8  14   4      747.07      830.80    118.05 o 
   9  14   4      794.75      901.83     65.28 o 
  10  14   4      586.89      681.38     78.07 o 
  11  14   4       14.42       40.62     29.79 o 
  12  14   4        4.54       14.23     32.67 o 
 -12  15   4      139.55       97.27     38.60 o 
 -11  15   4      302.51      314.32     33.83 o 
 -10  15   4      315.55      306.06     39.17 o 
  -9  15   4       17.24       60.60     37.35 o 
  -8  15   4      956.10     1009.15     84.90 o 
  -7  15   4       27.58       24.53     27.67 o 
  -6  15   4      170.72      207.75     26.95 o 
  -5  15   4     2277.55     2219.39    141.77 o 
  -4  15   4     6193.52     6164.21    250.90 o 
  -3  15   4      897.66      887.88    105.79 o 
  -2  15   4    16426.22    15962.89   1278.31 o 
  -1  15   4      111.85      168.31     28.19 o 
   0  15   4    11647.46    11548.54    425.76 o 
   1  15   4     1790.78     1689.23     71.31 o 
   2  15   4      119.85      138.19     25.14 o 
   3  15   4     3693.18     3730.59    130.01 o 
   4  15   4     4299.99     4500.92    182.49 o 
   5  15   4      245.94      281.43     26.24 o 
   6  15   4    10237.13    10611.70    695.17 o 
   7  15   4      328.51      398.23     58.79 o 
   8  15   4     4361.16     4761.80    279.72 o 
   9  15   4      695.86      819.23     53.79 o 
  10  15   4       23.49       -4.46     32.77 o 
  11  15   4      109.44      138.21     31.91 o 
  12  15   4      382.89      404.05     38.23 o 
 -12  16   4       11.15       16.09     40.42 o 
 -11  16   4       20.90       37.02     39.18 o 
 -10  16   4      369.29      346.18     41.05 o 
  -9  16   4      838.04      916.67    134.16 o 
  -8  16   4     1440.03     1419.80    125.13 o 
  -7  16   4      464.75      493.60     37.77 o 
  -6  16   4      786.25      755.34     58.67 o 
  -5  16   4       91.54       73.44     27.32 o 
  -4  16   4       43.67       45.75     29.90 o 
  -3  16   4     6175.51     6138.10    400.91 o 
  -2  16   4      311.94      361.15     32.61 o 
  -1  16   4     8678.96     8435.01    612.44 o 
   0  16   4     1077.70     1033.18     50.42 o 
   1  16   4     2990.49     2943.81     55.32 o 
   2  16   4      733.85      760.63     25.10 o 
   3  16   4      936.01      965.02     33.90 o 
   4  16   4      309.21      326.99     25.71 o 
   5  16   4     6490.18     6549.50    314.61 o 
   6  16   4        4.56       14.92     32.10 o 
   7  16   4     6662.81     6610.88    426.82 o 
   8  16   4      127.41      155.64     38.56 o 
   9  16   4      359.15      406.25     45.90 o 
  10  16   4      283.16      288.44     34.01 o 
  11  16   4      442.30      470.32     41.80 o 
 -11  17   4      674.41      695.10    117.97 o 
 -10  17   4      127.12       82.27     42.86 o 
  -9  17   4     1640.28     1496.12    250.79 o 
  -8  17   4      261.31      319.86    102.73 o 
  -7  17   4     1257.72     1279.32     64.24 o 
  -6  17   4      225.58      232.38     27.26 o 
  -5  17   4      186.33      199.80     26.06 o 
  -4  17   4     1231.36     1207.69     99.07 o 
  -3  17   4     2721.11     2750.47    233.38 o 
  -2  17   4     3899.77     3947.14    169.54 o 
  -1  17   4      880.37      847.36     60.36 o 
   0  17   4     3493.47     3473.09    137.10 o 
   1  17   4       48.31       61.70     26.22 o 
   2  17   4       11.86       36.24     25.72 o 
   3  17   4      252.98      282.32     24.94 o 
   4  17   4     2456.16     2508.83    119.43 o 
   5  17   4        0.16       14.41     30.11 o 
   6  17   4     4153.20     4196.72    216.49 o 
   7  17   4       11.17       17.23     32.35 o 
   8  17   4     1921.41     1916.06    128.57 o 
   9  17   4       13.07       67.51     35.70 o 
  10  17   4        2.47       51.58     35.60 o 
  11  17   4      126.38      148.01     37.36 o 
 -11  18   4       64.12      123.83     44.50 o 
 -10  18   4     2591.09     2453.81    298.06 o 
  -9  18   4       55.23       35.04     50.72 o 
  -8  18   4     2611.58     2481.49    263.48 o 
  -7  18   4       84.56       64.36     37.38 o 
  -6  18   4      250.29      329.50     52.88 o 
  -5  18   4        0.26       11.09     29.47 o 
  -4  18   4     2005.53     2015.83    144.46 o 
  -3  18   4      107.11      115.64     31.80 o 
  -2  18   4     3153.91     3311.60    125.05 o 
  -1  18   4        1.38      -20.55     32.42 o 
   0  18   4      684.37      714.17     39.63 o 
   1  18   4      128.31      132.42     27.90 o 
   2  18   4      121.68      115.72     27.62 o 
   3  18   4      364.94      412.02     29.12 o 
   4  18   4        0.51       21.00     27.49 o 
   5  18   4     1019.93     1103.57     51.67 o 
   6  18   4       89.97       89.41     32.99 o 
   7  18   4      107.96      121.68     34.83 o 
   8  18   4       82.04      108.84     35.74 o 
   9  18   4       15.72       -5.64     35.82 o 
  10  18   4       19.06       10.81     37.52 o 
 -10  19   4       14.02       85.63     47.81 o 
  -9  19   4     3223.70     3143.95    320.85 o 
  -8  19   4      384.26      247.70     47.38 o 
  -7  19   4     2063.70     1934.66    208.48 o 
  -6  19   4      754.51      753.05     34.21 o 
  -5  19   4       79.61      103.68     30.64 o 
  -4  19   4       21.07       55.07     33.26 o 
  -3  19   4      970.42     1044.57     89.37 o 
  -2  19   4      366.94      354.68     36.21 o 
  -1  19   4     2307.06     2176.03    131.20 o 
   0  19   4      830.08      829.98     36.77 o 
   1  19   4      578.38      600.09     32.02 o 
   2  19   4       36.48       75.17     29.44 o 
   3  19   4      308.29      285.45     29.90 o 
   4  19   4      108.86      142.96     30.04 o 
   5  19   4      607.79      589.50     51.11 o 
   6  19   4      261.23      242.75     35.84 o 
   7  19   4      676.77      658.81     42.60 o 
   8  19   4       27.29       34.08     38.60 o 
   9  19   4       47.01       85.35     36.97 o 
  10  19   4       49.80      101.26     57.18 o 
  -9  20   4      574.62      550.60     52.82 o 
  -8  20   4     1796.60     1551.98    138.76 o 
  -7  20   4     1011.58     1014.69     50.72 o 
  -6  20   4      631.47      623.39     69.28 o 
  -5  20   4      238.24      263.94     34.08 o 
  -4  20   4       14.23       39.48     34.19 o 
  -3  20   4      920.44      933.62     74.22 o 
  -2  20   4      384.21      373.46     50.42 o 
  -1  20   4     2757.88     2716.10    195.05 o 
   0  20   4      918.67      909.34     41.62 o 
   1  20   4     1080.38     1143.15     35.75 o 
   2  20   4     1250.74     1238.51     33.40 o 
   3  20   4      375.34      390.43     33.87 o 
   4  20   4      657.61      673.71     36.10 o 
   5  20   4     2577.94     2664.15    132.58 o 
   6  20   4      277.26      299.63     39.14 o 
   7  20   4     1764.47     1915.37    126.74 o 
   8  20   4       49.07       98.96     34.62 o 
   9  20   4       99.72      119.59     39.50 o 
  -9  21   4      231.30      248.82     50.96 o 
  -8  21   4      622.00      640.36     45.82 o 
  -7  21   4      625.78      639.38     51.66 o 
  -6  21   4      454.21      463.28     65.26 o 
  -5  21   4     1020.31     1000.28    105.22 o 
  -4  21   4      152.35      131.74     36.79 o 
  -3  21   4      283.49      316.46     38.01 o 
  -2  21   4     1663.03     1611.82    111.49 o 
  -1  21   4      253.38      274.91     39.47 o 
   0  21   4     2063.95     1995.64     93.10 o 
   1  21   4     1434.29     1380.67     47.15 o 
   2  21   4        0.87       32.18     30.34 o 
   3  21   4     2265.94     2258.22     78.40 o 
   4  21   4     1836.63     1887.07    100.53 o 
   5  21   4      682.92      758.51     48.85 o 
   6  21   4     2290.28     2455.35    122.83 o 
   7  21   4       68.35       76.73     36.32 o 
   8  21   4      891.89      886.45     38.82 o 
  -8  22   4       27.01      108.59     60.63 o 
  -7  22   4       20.58       55.49     41.63 o 
  -6  22   4      477.21      576.42    114.82 o 
  -5  22   4      440.76      460.69     50.40 o 
  -4  22   4     1125.31     1117.55     51.66 o 
  -3  22   4     1456.52     1573.27     69.02 o 
  -2  22   4      278.81      276.86     41.56 o 
  -1  22   4     2617.47     2602.50    133.80 o 
   0  22   4      540.24      548.01     43.63 o 
   1  22   4      409.02      430.65     43.00 o 
   2  22   4     1766.18     1798.20     72.42 o 
   3  22   4      236.18      256.10     34.84 o 
   4  22   4     1512.12     1544.68     63.67 o 
   5  22   4     1596.51     1570.26     79.64 o 
   6  22   4        1.90       45.43     45.18 o 
   7  22   4      946.05      907.43     69.45 o 
  -7  23   4       83.19      114.79     48.21 o 
  -6  23   4      618.34      587.53     42.82 o 
  -5  23   4      989.38     1024.20     93.67 o 
  -4  23   4     1057.38     1015.36    106.36 o 
  -3  23   4      415.76      445.67     43.04 o 
  -2  23   4     1044.50      992.48    100.22 o 
  -1  23   4        1.14       10.64     44.47 o 
   0  23   4      202.51      249.09     46.75 o 
   1  23   4     1301.28     1304.66     51.23 o 
   2  23   4        0.06       21.73     41.02 o 
   3  23   4     1874.18     1918.90    102.86 o 
   4  23   4      215.32      231.22     46.54 o 
   5  23   4      695.19      801.86     55.42 o 
   6  23   4      289.55      323.52     43.59 o 
  -5  24   4     1063.12     1080.37    118.76 o 
  -4  24   4      190.26      186.41     48.74 o 
  -3  24   4      398.56      398.67     58.89 o 
  -2  24   4       44.36       23.57     55.55 o 
  -1  24   4        7.61       24.26     54.58 o 
   0  24   4        0.18      -26.53     50.84 o 
   1  24   4      212.69      217.66     52.57 o 
   2  24   4      257.11      304.59     60.92 o 
   3  24   4      186.49      212.80     55.15 o 
   4  24   4      279.48      270.98     40.09 o 
   5  24   4        8.11       18.75     43.43 o 
  -3  25   4        0.26       31.02     49.22 o 
  -2  25   4        0.75        2.59     59.77 o 
  -1  25   4       31.53       42.58     61.95 o 
   0  25   4      606.27      558.13     79.77 o 
   1  25   4      158.33      148.48     67.07 o 
   2  25   4      361.31      284.22     49.34 o 
   3  25   4       41.10       53.73     47.19 o 
 -15   0   5       46.40      123.28     85.81 o 
 -13   0   5     4021.71     3929.18     82.19 o 
 -11   0   5     8707.53     7864.66    718.52 o 
  -9   0   5      945.87     1029.42     91.80 o 
  -7   0   5      577.28      499.76     59.68 o 
  -5   0   5     5167.72     5040.32    465.66 o 
  -3   0   5      252.63      275.44     28.13 o 
  -1   0   5     2586.16     2768.23    102.73 o 
   1   0   5      654.63      793.74     27.35 o 
   3   0   5     7826.25     8056.38    168.00 o 
   5   0   5    10768.54    11070.74     81.58 o 
   7   0   5     1174.87     1265.41     51.97 o 
   9   0   5      539.28      604.30     53.18 o 
  11   0   5     1896.69     1866.66    380.71 o 
  13   0   5     2202.92     2077.78    329.95 o 
 -15   1   5       40.86       64.63     49.57 o 
 -14   1   5      876.61      876.03     49.55 o 
 -13   1   5       60.41      117.84     44.44 o 
 -12   1   5     6576.13     6642.68    109.38 o 
 -11   1   5     1369.19     1317.45     77.28 o 
 -10   1   5     7894.53     7616.75    289.51 o 
  -9   1   5     2356.09     2316.31     98.10 o 
  -8   1   5      780.83      818.06     35.20 o 
  -7   1   5       17.46       41.93     18.68 o 
  -6   1   5     6306.25     6265.08    322.10 o 
  -5   1   5      935.12      899.96     52.59 o 
  -4   1   5    14397.73    14485.06    654.61 o 
  -3   1   5    10975.34    10743.35    500.11 o 
  -2   1   5      567.40      554.53     23.36 o 
  -1   1   5      641.09      771.12     25.66 o 
   0   1   5     5785.40     6034.94     86.94 o 
   1   1   5    12479.82    12527.56     77.35 o 
   2   1   5    13435.59    14423.98    154.73 o 
   3   1   5    20485.42    20291.89    333.37 o 
   4   1   5     3459.43     3497.67     30.36 o 
   5   1   5     6644.82     6985.21     63.08 o 
   6   1   5     3308.11     3577.71    100.31 o 
   7   1   5       87.98      159.19     65.87 o 
   8   1   5      333.04      368.53     33.30 o 
   9   1   5     1033.73     1147.90    125.41 o 
  10   1   5     3671.79     4089.40    451.08 o 
  11   1   5      925.29     1067.51     38.32 o 
  12   1   5     4723.67     4688.43    167.16 o 
  13   1   5      418.67      397.69     35.45 o 
  14   1   5     1097.77      960.15     39.43 o 
 -15   2   5        4.25       19.66     60.25 o 
 -14   2   5       10.73       78.08     52.97 o 
 -13   2   5      366.03      420.25     84.60 o 
 -12   2   5     2938.95     2746.06    100.92 o 
 -11   2   5     3154.20     3181.24    140.91 o 
 -10   2   5     1281.84     1335.37     56.59 o 
  -9   2   5     2334.79     2490.93    103.78 o 
  -8   2   5     2710.99     2650.08    131.58 o 
  -7   2   5      904.59     1017.57     49.11 o 
  -6   2   5     2438.65     2430.92     71.30 o 
  -5   2   5      615.53      652.80     28.57 o 
  -4   2   5    19694.86    19314.24    968.36 o 
  -3   2   5      612.78      620.35     33.14 o 
  -2   2   5    29143.13    28327.47   1121.91 o 
  -1   2   5       87.56      106.00     18.66 o 
   0   2   5     3501.55     3952.33     94.55 o 
   1   2   5     1055.67     1120.37     23.38 o 
   2   2   5    15146.89    14504.74    198.17 o 
   3   2   5      860.89      931.01     35.13 o 
   4   2   5    33288.06    36022.20    833.24 o 
   5   2   5      142.80      202.45     22.08 o 
   6   2   5     4804.93     5465.34     63.45 o 
   7   2   5     1802.53     1793.31    186.37 o 
   8   2   5      124.16      116.73     31.02 o 
   9   2   5     3910.93     3986.98    393.17 o 
  10   2   5     6708.33     7256.01    767.27 o 
  11   2   5     1607.28     1816.96    131.13 o 
  12   2   5     1130.45     1132.40    109.03 o 
  13   2   5      491.48      433.22     33.12 o 
  14   2   5      170.49      138.22     39.15 o 
 -15   3   5        1.51      -34.13     57.45 o 
 -14   3   5        2.77      -50.80     50.80 o 
 -13   3   5      539.05      403.39     47.00 o 
 -12   3   5       23.61        9.44     56.20 o 
 -11   3   5     1062.55     1054.48     46.40 o 
 -10   3   5     1112.94     1059.18     54.86 o 
  -9   3   5      154.92      171.63     19.86 o 
  -8   3   5     3414.88     3332.26    156.55 o 
  -7   3   5     4933.87     4850.50    240.11 o 
  -6   3   5     1161.49     1060.88     39.85 o 
  -5   3   5    26703.72    26450.34    943.93 o 
  -4   3   5      282.91      355.04     18.80 o 
  -3   3   5    40547.94    39295.21   1539.95 o 
  -2   3   5     8690.90     8453.04    362.34 o 
  -1   3   5    10138.32     9487.83    306.23 o 
   0   3   5    20525.01    18934.09    580.60 o 
   1   3   5    14605.67    14736.20    582.82 o 
   2   3   5     3477.79     3270.79    117.14 o 
   3   3   5    40056.43    38332.90   1559.03 o 
   4   3   5        0.21       26.12     17.36 o 
   5   3   5    29166.76    28945.87   1866.14 o 
   6   3   5     9570.51     9606.93    971.48 o 
   7   3   5     3433.86     3492.84    353.53 o 
   8   3   5     4669.69     4899.86    540.65 o 
   9   3   5      961.03      925.21     66.51 o 
  10   3   5      672.52      871.80    139.39 o 
  11   3   5     2211.24     2286.55    134.16 o 
  12   3   5       15.53       24.55     29.75 o 
  13   3   5      863.56      787.90     60.00 o 
  14   3   5        2.40        2.62     38.39 o 
 -15   4   5       63.15      142.37     61.85 o 
 -14   4   5      437.72      507.06     53.78 o 
 -13   4   5      679.93      760.62     65.87 o 
 -12   4   5      471.50      523.44     57.57 o 
 -11   4   5      506.92      509.29     44.79 o 
 -10   4   5     1098.28     1074.59     82.65 o 
  -9   4   5     1531.97     1575.43     63.51 o 
  -8   4   5      433.23      462.83     24.77 o 
  -7   4   5     3748.72     3845.83    120.36 o 
  -6   4   5     8811.72     8961.30    318.99 o 
  -5   4   5     8399.00     8270.58    342.49 o 
  -4   4   5    18510.10    18517.31    745.76 o 
  -3   4   5     1369.38     1289.32     61.30 o 
  -2   4   5    11726.98    11155.05    442.71 o 
  -1   4   5    12771.72    12053.94    415.11 o 
   0   4   5      219.23      329.70     21.07 o 
   1   4   5    18896.97    16876.59    428.93 o 
   2   4   5    11490.36    11594.25    367.53 o 
   3   4   5     1941.30     1938.52     75.06 o 
   4   4   5     8867.47     8555.66    476.07 o 
   5   4   5     4418.36     4392.38    304.06 o 
   6   4   5     5825.30     5931.25    562.76 o 
   7   4   5     6746.41     6957.26    784.13 o 
   8   4   5        1.45       32.87     45.35 o 
   9   4   5      422.09      429.93     33.98 o 
  10   4   5      595.20      617.45     30.33 o 
  11   4   5      602.28      628.97     47.46 o 
  12   4   5     1401.94     1290.99     81.99 o 
  13   4   5     1169.35     1172.00    106.81 o 
  14   4   5      600.32      483.52     35.76 o 
 -14   5   5      318.18      282.12     44.72 o 
 -13   5   5      473.89      432.98     70.70 o 
 -12   5   5     1785.64     1805.72     96.84 o 
 -11   5   5       60.52      105.97     30.01 o 
 -10   5   5      117.69      118.40     22.56 o 
  -9   5   5     3105.44     2981.19    112.94 o 
  -8   5   5     1968.54     1881.06     88.30 o 
  -7   5   5     5504.38     5623.84    191.14 o 
  -6   5   5     3488.99     3471.96    116.74 o 
  -5   5   5     7303.73     7047.29    341.70 o 
  -4   5   5      473.40      467.87     27.18 o 
  -3   5   5      564.78      567.69     26.30 o 
  -2   5   5     4018.30     3684.19    157.59 o 
  -1   5   5      824.66      905.29     31.90 o 
   0   5   5    14333.74    12995.14    462.47 o 
   1   5   5     5015.15     4969.21    160.32 o 
   2   5   5    14475.63    13552.09    514.14 o 
   3   5   5     9571.23     9832.83    402.55 o 
   4   5   5      595.63      510.93     50.42 o 
   5   5   5     7179.54     7514.86    421.89 o 
   6   5   5     6308.77     6340.88    398.11 o 
   7   5   5     6374.92     6295.55    643.54 o 
   8   5   5      105.50      169.81     30.05 o 
   9   5   5      625.47      624.15     97.83 o 
  10   5   5      339.79      349.25     32.81 o 
  11   5   5      238.27      232.87     30.78 o 
  12   5   5     1257.35     1178.93    112.69 o 
  13   5   5      989.47      966.97     88.84 o 
  14   5   5      512.08      536.82     55.46 o 
 -14   6   5     2263.53     2289.34     59.53 o 
 -13   6   5      532.38      543.89     48.95 o 
 -12   6   5       75.62      151.44     40.55 o 
 -11   6   5     1824.31     1870.77    100.44 o 
 -10   6   5      890.87      899.18     74.14 o 
  -9   6   5      102.14      114.24     23.42 o 
  -8   6   5     4568.58     4758.28    171.86 o 
  -7   6   5       42.49       56.80     18.31 o 
  -6   6   5       39.64       66.17     17.39 o 
  -5   6   5     3648.86     3516.31    186.94 o 
  -4   6   5      215.13      167.49     20.63 o 
  -3   6   5      424.05      415.20     18.92 o 
  -2   6   5     9057.50     8816.09    375.21 o 
  -1   6   5      295.82      276.72     17.64 o 
   0   6   5      246.92      247.26     16.28 o 
   1   6   5      394.21      362.09     19.27 o 
   2   6   5       23.06       86.47     19.47 o 
   3   6   5       12.63       66.64     19.52 o 
   4   6   5      209.88      169.00     21.09 o 
   5   6   5     3779.22     3824.16    246.49 o 
   6   6   5     2170.38     2435.46    184.74 o 
   7   6   5     1746.64     1816.79    175.54 o 
   8   6   5     2296.45     2277.70    185.57 o 
   9   6   5      508.34      624.77     36.31 o 
  10   6   5      543.08      670.49     35.06 o 
  11   6   5     1097.43     1130.64     63.67 o 
  12   6   5      549.74      439.72     63.61 o 
  13   6   5      723.52      710.61     50.51 o 
  14   6   5     1295.67     1230.35     89.92 o 
 -14   7   5       92.77      109.98     52.13 o 
 -13   7   5      181.48      241.69     49.37 o 
 -12   7   5      927.84      864.89     69.11 o 
 -11   7   5      673.82      674.65     40.12 o 
 -10   7   5     1999.67     2102.66    141.74 o 
  -9   7   5     7856.54     8038.74    280.60 o 
  -8   7   5      829.03      839.17     42.28 o 
  -7   7   5     8416.90     8215.99    359.54 o 
  -6   7   5      350.99      347.98     19.29 o 
  -5   7   5        0.38       10.57     17.70 o 
  -4   7   5      765.14      776.56     27.38 o 
  -3   7   5     4052.29     3899.05    201.51 o 
  -2   7   5    15935.51    15250.92    576.16 o 
  -1   7   5     4189.63     4041.55    152.42 o 
   0   7   5    13001.96    11699.43    425.81 o 
   1   7   5      113.85      131.54     15.46 o 
   2   7   5     4437.32     3970.19    244.73 o 
   3   7   5      158.36      220.34     23.90 o 
   4   7   5     4325.81     4141.84    239.17 o 
   5   7   5      215.84      210.63     23.10 o 
   6   7   5      118.45      118.64     29.48 o 
   7   7   5     2700.19     2742.23    335.84 o 
   8   7   5     1387.59     1515.25    158.47 o 
   9   7   5     5094.41     5687.12    144.43 o 
  10   7   5     1799.15     1773.89     98.65 o 
  11   7   5      334.96      405.81     35.49 o 
  12   7   5      225.80      200.26     29.79 o 
  13   7   5      850.85      839.84     77.70 o 
  14   7   5        0.15       62.94     39.35 o 
 -14   8   5      487.18      441.40     56.71 o 
 -13   8   5       17.76      -17.27     48.87 o 
 -12   8   5        3.50       -7.66     42.49 o 
 -11   8   5      395.18      390.00     29.20 o 
 -10   8   5     2186.55     2138.64    115.48 o 
  -9   8   5     4995.85     4783.03    279.47 o 
  -8   8   5     1692.62     1647.74    108.85 o 
  -7   8   5     3838.87     3849.02    194.10 o 
  -6   8   5      432.90      475.15     29.82 o 
  -5   8   5     5768.89     5695.82    268.23 o 
  -4   8   5      337.03      305.58     19.58 o 
  -3   8   5     3848.20     3773.93    143.22 o 
  -2   8   5      378.66      334.97     18.53 o 
  -1   8   5    26411.21    24421.96    871.56 o 
   0   8   5      225.38      256.49     17.70 o 
   1   8   5    19408.79    17496.65    755.41 o 
   2   8   5     4320.28     3987.00    188.52 o 
   3   8   5     2612.27     2392.02    121.42 o 
   4   8   5     1363.98     1266.93     69.35 o 
   5   8   5     1076.52     1009.94     81.64 o 
   6   8   5      154.70      190.79     25.67 o 
   7   8   5     4676.73     4519.96    353.19 o 
   8   8   5     1957.53     2113.44    233.26 o 
   9   8   5     2638.93     2828.18    236.89 o 
  10   8   5      347.61      343.82     27.10 o 
  11   8   5      140.66      119.68     33.94 o 
  12   8   5        2.25       61.66     34.39 o 
  13   8   5      222.81      241.92     32.55 o 
 -14   9   5        0.53       47.45     54.26 o 
 -13   9   5       18.47        2.91     50.23 o 
 -12   9   5       12.75       43.71     42.99 o 
 -11   9   5      143.83      226.51     35.73 o 
 -10   9   5     1945.89     1928.17     89.67 o 
  -9   9   5      459.69      489.12     42.91 o 
  -8   9   5     6294.81     6207.09    299.44 o 
  -7   9   5     1494.88     1508.61     61.53 o 
  -6   9   5     7651.65     7677.94    352.46 o 
  -5   9   5      974.20      981.55     56.10 o 
  -4   9   5       46.32       60.86     16.47 o 
  -3   9   5      118.27      122.10     17.76 o 
  -2   9   5    21944.57    20553.75    837.12 o 
  -1   9   5      275.68      266.99     17.59 o 
   0   9   5    37787.04    34806.80   1305.77 o 
   1   9   5       63.14       62.69     18.77 o 
   2   9   5    13760.39    12384.17    461.37 o 
   3   9   5      223.31      233.16     18.73 o 
   4   9   5      301.18      327.73     23.71 o 
   5   9   5     1051.79      995.57     67.86 o 
   6   9   5    12039.69    12428.28    941.49 o 
   7   9   5      381.46      402.42     76.33 o 
   8   9   5     9715.44    10249.96    925.79 o 
   9   9   5      189.90      233.24     28.79 o 
  10   9   5     3178.79     3259.97    140.24 o 
  11   9   5        1.90        2.12     31.99 o 
  12   9   5       10.01       -0.82     35.24 o 
  13   9   5       96.10       53.38     35.89 o 
 -14  10   5       36.14       87.02     91.85 o 
 -13  10   5        5.96        8.00     44.12 o 
 -12  10   5      151.92      173.58     38.29 o 
 -11  10   5      146.65      173.52     34.02 o 
 -10  10   5     1078.37     1103.19     74.31 o 
  -9  10   5     4942.71     4933.16    279.57 o 
  -8  10   5     2069.20     1993.84     87.85 o 
  -7  10   5     8741.33     8333.04    496.77 o 
  -6  10   5       25.10       51.78     19.41 o 
  -5  10   5     5247.17     4982.94    226.76 o 
  -4  10   5      581.07      565.24     27.26 o 
  -3  10   5     3044.47     3079.80    128.69 o 
  -2  10   5      898.86      848.59     40.34 o 
  -1  10   5    21010.51    19941.23   1052.81 o 
   0  10   5      157.92      215.56     20.89 o 
   1  10   5    13240.32    12006.89    456.43 o 
   2  10   5      315.80      333.81     18.78 o 
   3  10   5      780.64      802.97     27.36 o 
   4  10   5      574.43      589.35     55.19 o 
   5  10   5     4229.51     4010.12    234.63 o 
   6  10   5       20.52       39.40     25.35 o 
   7  10   5     8085.13     8696.92    708.24 o 
   8  10   5      403.00      411.02     26.63 o 
   9  10   5     3090.45     3255.51    172.52 o 
  10  10   5      691.54      725.45     36.12 o 
  11  10   5      619.45      534.81     34.97 o 
  12  10   5      109.63       83.58     33.41 o 
  13  10   5      247.30      244.26     36.21 o 
 -13  11   5       96.02      132.01     53.66 o 
 -12  11   5      502.32      443.01     38.72 o 
 -11  11   5      710.23      695.45     41.47 o 
 -10  11   5     1047.93     1008.17     56.12 o 
  -9  11   5     4274.55     4288.61    310.03 o 
  -8  11   5     3247.76     3175.06    207.23 o 
  -7  11   5     1878.70     1929.19    111.05 o 
  -6  11   5     1116.85     1078.64     43.45 o 
  -5  11   5       20.04       43.84     21.36 o 
  -4  11   5     1563.18     1546.28     74.34 o 
  -3  11   5      806.09      765.63     22.97 o 
  -2  11   5    14851.43    14335.12    621.69 o 
  -1  11   5      471.61      448.72     25.90 o 
   0  11   5    19572.45    17858.76    811.78 o 
   1  11   5     1295.49     1205.25     54.12 o 
   2  11   5     7975.90     7136.16    276.23 o 
   3  11   5     3307.99     2890.15    151.04 o 
   4  11   5      494.02      452.01     31.18 o 
   5  11   5      367.97      368.37     22.77 o 
   6  11   5     1203.57     1401.80     78.10 o 
   7  11   5     1197.12     1326.43     44.72 o 
   8  11   5     3240.33     3454.10    187.42 o 
   9  11   5     2568.28     2695.05    236.12 o 
  10  11   5     1816.92     1874.25    129.83 o 
  11  11   5      564.71      547.86     36.04 o 
  12  11   5      272.29      292.53     38.36 o 
  13  11   5       10.20       63.77     35.66 o 
 -13  12   5      510.96      551.14     51.85 o 
 -12  12   5       81.21       61.53     37.61 o 
 -11  12   5     1068.19     1031.22     85.40 o 
 -10  12   5     1623.03     1597.88    119.47 o 
  -9  12   5      513.52      493.02     32.42 o 
  -8  12   5     3931.08     3977.04    222.25 o 
  -7  12   5      739.58      715.50     36.11 o 
  -6  12   5     1899.60     1904.32    102.75 o 
  -5  12   5      383.34      439.71     49.89 o 
  -4  12   5     1248.87     1220.57     49.11 o 
  -3  12   5      928.23      989.90     28.47 o 
  -2  12   5     1098.90     1069.35     30.73 o 
  -1  12   5     1890.03     1831.20     69.15 o 
   0  12   5      710.98      716.02     21.26 o 
   1  12   5      581.23      595.66     25.52 o 
   2  12   5      673.47      618.39     34.37 o 
   3  12   5     1186.86     1218.25     70.34 o 
   4  12   5      229.40      253.66     21.92 o 
   5  12   5     1215.27     1208.15     55.47 o 
   6  12   5      632.64      631.30     31.83 o 
   7  12   5      166.12      200.05     25.36 o 
   8  12   5     2602.00     2780.68    236.94 o 
   9  12   5       58.39      103.18     34.06 o 
  10  12   5      767.26      925.19     39.64 o 
  11  12   5      338.19      355.06     36.32 o 
  12  12   5       54.16       59.98     31.84 o 
 -13  13   5      571.64      594.38     46.12 o 
 -12  13   5     1477.95     1403.17    114.32 o 
 -11  13   5        9.93        9.45     36.13 o 
 -10  13   5      453.29      454.51     36.81 o 
  -9  13   5      868.38      800.06     37.86 o 
  -8  13   5      129.37      187.76     27.22 o 
  -7  13   5     1573.03     1614.46     75.71 o 
  -6  13   5     1122.66     1162.07     94.20 o 
  -5  13   5      481.42      575.76     47.93 o 
  -4  13   5     2002.35     2219.26    159.18 o 
  -3  13   5       11.91       20.96     21.11 o 
  -2  13   5      376.28      377.14     21.75 o 
  -1  13   5      428.82      438.30     23.03 o 
   0  13   5       70.29       76.13     21.87 o 
   1  13   5      857.83      804.99     48.22 o 
   2  13   5       19.43       35.12     20.06 o 
   3  13   5      171.83      211.67     26.19 o 
   4  13   5      574.49      574.91     43.90 o 
   5  13   5     3250.35     3423.99    179.24 o 
   6  13   5     1759.75     1851.74     54.65 o 
   7  13   5     2776.86     3062.71    207.41 o 
   8  13   5      196.05      269.61     33.95 o 
   9  13   5      530.50      561.95     39.59 o 
  10  13   5      722.50      718.75     36.34 o 
  11  13   5      115.43       80.14     43.49 o 
  12  13   5      993.71      935.22     41.05 o 
 -12  14   5      510.67      473.67     39.29 o 
 -11  14   5      606.43      522.52     38.90 o 
 -10  14   5       72.67      117.42     33.18 o 
  -9  14   5      154.48      192.45     28.50 o 
  -8  14   5      448.50      421.84     30.79 o 
  -7  14   5      855.01      871.17     32.41 o 
  -6  14   5     2034.73     2179.45    194.20 o 
  -5  14   5      813.30      813.68     62.17 o 
  -4  14   5     3594.42     3673.79    263.88 o 
  -3  14   5      112.32      147.87     28.56 o 
  -2  14   5      861.75      765.86     53.54 o 
  -1  14   5     4458.09     4236.39    186.59 o 
   0  14   5        8.15       41.49     25.83 o 
   1  14   5     4675.60     4307.37    180.23 o 
   2  14   5     4396.52     4301.73    125.34 o 
   3  14   5      945.13     1005.43     30.20 o 
   4  14   5     6935.53     6932.42    245.94 o 
   5  14   5     1055.67     1112.37     49.27 o 
   6  14   5     2795.92     2797.58    142.94 o 
   7  14   5     1887.10     2065.24     95.65 o 
   8  14   5      191.79      210.41     38.20 o 
   9  14   5        1.29       16.10     45.49 o 
  10  14   5      275.73      285.48     43.19 o 
  11  14   5      204.77      216.31     38.48 o 
  12  14   5      851.67      763.78     57.04 o 
 -12  15   5      166.36      193.16     43.31 o 
 -11  15   5      417.21      368.04     37.80 o 
 -10  15   5       39.14       25.65     40.12 o 
  -9  15   5        0.35        6.64     30.36 o 
  -8  15   5      853.78      907.70     52.14 o 
  -7  15   5     2281.61     2287.36    240.27 o 
  -6  15   5     1830.92     1878.96    140.54 o 
  -5  15   5     8694.37     8986.32    671.65 o 
  -4  15   5      367.82      346.83     25.50 o 
  -3  15   5     9549.98     9524.71    501.16 o 
  -2  15   5     1283.41     1258.12     88.03 o 
  -1  15   5     1845.30     1815.75     88.46 o 
   0  15   5     3032.58     2945.45    131.01 o 
   1  15   5     2213.96     2174.03     97.00 o 
   2  15   5     1800.77     1750.93     50.85 o 
   3  15   5    12185.73    12247.08    452.42 o 
   4  15   5       21.02       68.99     25.08 o 
   5  15   5     9426.54     9702.66    355.21 o 
   6  15   5      736.11      718.90     37.40 o 
   7  15   5     1808.80     1894.68     83.94 o 
   8  15   5      109.23      137.54     33.05 o 
   9  15   5      116.98      190.82     43.62 o 
  10  15   5       22.78       55.24     67.15 o 
  11  15   5      735.23      614.88     39.91 o 
 -11  16   5      298.26      283.00     39.86 o 
 -10  16   5      945.45      951.09     91.25 o 
  -9  16   5      370.76      351.85     37.85 o 
  -8  16   5       10.28       -1.80     28.76 o 
  -7  16   5      123.44      117.40     31.37 o 
  -6  16   5     2630.71     2793.05    241.58 o 
  -5  16   5        6.28        3.29     31.54 o 
  -4  16   5     7839.44     8067.64    405.04 o 
  -3  16   5      110.64      129.97     27.98 o 
  -2  16   5     5657.47     5676.00    421.23 o 
  -1  16   5     1277.55     1294.82     42.87 o 
   0  16   5      121.83      138.39     26.52 o 
   1  16   5      918.89      955.26     28.40 o 
   2  16   5     6071.91     5737.17    177.21 o 
   3  16   5      266.65      299.27     27.38 o 
   4  16   5     8845.58     8691.10    277.37 o 
   5  16   5      197.29      248.13     27.54 o 
   6  16   5     1960.09     1979.27     89.44 o 
   7  16   5      745.29      762.45     68.61 o 
   8  16   5      337.78      361.30     34.66 o 
   9  16   5      405.78      455.92     55.05 o 
  10  16   5     1098.75     1114.08     48.91 o 
  11  16   5      235.45      242.41     36.39 o 
 -11  17   5      171.60      130.18     51.20 o 
 -10  17   5      896.62      855.11    173.44 o 
  -9  17   5      217.56      290.88     41.30 o 
  -8  17   5       47.93       41.27     38.34 o 
  -7  17   5       75.00       60.99     35.17 o 
  -6  17   5      253.64      280.94     42.60 o 
  -5  17   5     2993.15     2874.07    306.24 o 
  -4  17   5      197.09      236.89     32.03 o 
  -3  17   5     3767.31     3771.66    334.82 o 
  -2  17   5      110.29       87.43     26.54 o 
  -1  17   5      355.62      412.94     31.29 o 
   0  17   5        4.46       29.42     24.73 o 
   1  17   5     1577.63     1473.45     53.28 o 
   2  17   5       34.84       28.30     26.31 o 
   3  17   5     7812.76     7872.66    260.96 o 
   4  17   5      187.27      185.01     27.74 o 
   5  17   5     3333.84     3474.20    141.94 o 
   6  17   5        0.58       -8.79     30.48 o 
   7  17   5      149.99      161.55     33.48 o 
   8  17   5       90.78      109.32     37.97 o 
   9  17   5      583.11      585.35     45.86 o 
  10  17   5      579.57      595.54     48.21 o 
 -10  18   5       64.18       15.15     54.72 o 
  -9  18   5      376.42      464.13     56.80 o 
  -8  18   5      133.20      219.91     40.11 o 
  -7  18   5       95.51       85.55     37.39 o 
  -6  18   5      128.96      166.94     40.42 o 
  -5  18   5     1230.53     1308.52    100.18 o 
  -4  18   5       23.36        9.15     28.88 o 
  -3  18   5      689.61      719.78     42.29 o 
  -2  18   5       44.70       79.71     31.40 o 
  -1  18   5       19.90       31.29     28.00 o 
   0  18   5      385.94      400.73     30.83 o 
   1  18   5      479.96      488.65     28.19 o 
   2  18   5      662.04      665.28     28.45 o 
   3  18   5      265.57      249.00     27.99 o 
   4  18   5      524.83      562.98     29.67 o 
   5  18   5      414.84      431.10     30.49 o 
   6  18   5        0.37       22.84     33.07 o 
   7  18   5      193.78      230.83     41.69 o 
   8  18   5       96.76      112.97     44.55 o 
   9  18   5      361.96      388.40     55.65 o 
  10  18   5      157.82      165.64     41.69 o 
 -10  19   5     1076.51     1022.29     90.26 o 
  -9  19   5      219.92      267.36     59.83 o 
  -8  19   5      129.32      151.90     35.39 o 
  -7  19   5       78.06      124.23     45.52 o 
  -6  19   5      392.04      446.73     38.01 o 
  -5  19   5      112.84      148.30     35.57 o 
  -4  19   5     1674.83     1638.52    149.64 o 
  -3  19   5      547.54      591.47     52.88 o 
  -2  19   5      563.51      594.69     35.10 o 
  -1  19   5      452.17      426.50     37.35 o 
   0  19   5      628.41      602.63     48.25 o 
   1  19   5       24.24       49.49     29.15 o 
   2  19   5      760.36      722.94     28.49 o 
   3  19   5      128.65      163.59     29.61 o 
   4  19   5     1501.29     1453.97     93.79 o 
   5  19   5        9.99       21.22     30.16 o 
   6  19   5      859.49      838.14     53.20 o 
   7  19   5        0.93      -23.11     35.55 o 
   8  19   5       77.88       79.90     45.23 o 
   9  19   5      117.43      150.68     42.10 o 
  -9  20   5      735.04      678.89     60.43 o 
  -8  20   5      162.79      186.58     49.09 o 
  -7  20   5       51.40       43.32     40.32 o 
  -6  20   5      298.17      324.39     38.23 o 
  -5  20   5      418.63      445.19     38.42 o 
  -4  20   5     1183.81     1239.09     68.88 o 
  -3  20   5      527.56      538.59     39.70 o 
  -2  20   5     1176.42     1215.26     46.86 o 
  -1  20   5      297.60      342.32     31.97 o 
   0  20   5       32.07       64.47     37.15 o 
   1  20   5      736.26      752.92     36.33 o 
   2  20   5     1661.50     1695.79     45.89 o 
   3  20   5      699.41      704.73     33.21 o 
   4  20   5     1881.38     1905.32    101.60 o 
   5  20   5      136.70      148.64     37.21 o 
   6  20   5      767.31      828.61     41.17 o 
   7  20   5      101.29       96.70     39.08 o 
   8  20   5       33.97       73.78     46.14 o 
  -8  21   5      549.23      583.29    144.43 o 
  -7  21   5        1.51       18.27     44.09 o 
  -6  21   5      174.57      190.95     40.33 o 
  -5  21   5     1240.43     1323.46     66.65 o 
  -4  21   5      181.12      158.53     41.64 o 
  -3  21   5     1873.62     1828.15    140.90 o 
  -2  21   5      714.74      749.12     38.92 o 
  -1  21   5      217.14      251.90     51.68 o 
   0  21   5     1225.57     1221.75     47.82 o 
   1  21   5      644.26      655.84     37.84 o 
   2  21   5     1175.96     1198.80     39.44 o 
   3  21   5     2305.17     2318.24     72.14 o 
   4  21   5       15.21       22.39     35.23 o 
   5  21   5     1405.34     1473.48     43.26 o 
   6  21   5      422.37      456.27     41.16 o 
   7  21   5       88.92      129.10     44.28 o 
   8  21   5      854.02      916.67     65.31 o 
  -7  22   5      621.01      591.68     61.10 o 
  -6  22   5      838.10      883.90     81.28 o 
  -5  22   5      291.37      333.44     43.62 o 
  -4  22   5     1792.65     1819.43    153.15 o 
  -3  22   5       51.84       94.80     36.37 o 
  -2  22   5     1028.38     1052.71     86.88 o 
  -1  22   5     1340.61     1383.94     56.67 o 
   0  22   5       69.80       71.58     36.83 o 
   1  22   5     1301.24     1260.32     88.09 o 
   2  22   5     1088.57     1145.34     40.91 o 
   3  22   5      147.70      153.51     38.82 o 
   4  22   5     1924.08     1928.39     88.03 o 
   5  22   5      681.21      692.67     43.92 o 
   6  22   5      504.84      544.59     45.43 o 
   7  22   5     1281.32     1162.37     76.90 o 
  -6  23   5      253.83      207.25     56.80 o 
  -5  23   5      813.21      780.49     77.71 o 
  -4  23   5       26.18       -2.76     43.88 o 
  -3  23   5      659.91      665.52     50.89 o 
  -2  23   5      955.05      981.35     67.24 o 
  -1  23   5       49.77       82.34     46.90 o 
   0  23   5     1893.21     1885.03     72.17 o 
   1  23   5      155.97      133.34     46.56 o 
   2  23   5      854.95      851.21     44.50 o 
   3  23   5      461.31      409.64     39.13 o 
   4  23   5        1.84       -7.24     44.34 o 
   5  23   5      430.76      390.76     46.90 o 
  -4  24   5       82.40       71.85     42.38 o 
  -3  24   5        0.50        3.67     47.23 o 
  -2  24   5       19.82       20.94     46.45 o 
  -1  24   5      263.26      290.20     42.47 o 
   0  24   5       57.39      115.96     49.93 o 
   1  24   5      397.54      349.83     52.59 o 
   2  24   5       95.15      102.99     51.24 o 
   3  24   5       30.84       39.05     46.69 o 
   4  24   5      114.82      112.99     51.06 o 
  -2  25   5        9.84       69.54     66.59 o 
  -1  25   5      195.73      309.94     54.40 o 
   0  25   5       13.56        4.94     47.41 o 
   1  25   5       54.62       71.99     48.20 o 
 -14   0   6     2233.03     2235.92     85.81 o 
 -12   0   6     1480.47     1368.77    168.60 o 
 -10   0   6       41.15       44.00     26.83 o 
  -8   0   6      725.29      791.01     33.48 o 
  -6   0   6      469.42      491.86     53.28 o 
  -4   0   6     1309.36     1667.55     44.11 o 
  -2   0   6      305.87      393.84     32.03 o 
   0   0   6     1071.71     1021.15     32.79 o 
   2   0   6    23057.95    22746.67    506.41 o 
   4   0   6    10430.73     9667.76    181.29 o 
   6   0   6      750.92      757.80     49.55 o 
   8   0   6     2176.30     2557.41     60.43 o 
  10   0   6     4766.00     5134.16     73.72 o 
  12   0   6     1600.56     1446.76    254.40 o 
  14   0   6      185.54      202.08     47.04 o 
 -14   1   6      262.21      369.30    117.84 o 
 -13   1   6     1905.97     1795.70     89.44 o 
 -12   1   6     1081.06     1023.13     52.33 o 
 -11   1   6     1044.76      988.58     43.43 o 
 -10   1   6      168.81      189.45     23.23 o 
  -9   1   6     1260.59     1325.95     63.76 o 
  -8   1   6      763.54      771.47     47.29 o 
  -7   1   6     3132.68     3101.81    175.04 o 
  -6   1   6     5045.29     4931.97    301.11 o 
  -5   1   6     4794.74     4859.58    175.68 o 
  -4   1   6     1419.52     1450.20     64.09 o 
  -3   1   6      731.84      757.01     36.94 o 
  -2   1   6     1024.33      891.03     38.90 o 
  -1   1   6     4704.49     4887.10    121.24 o 
   0   1   6    18192.73    17761.59    197.13 o 
   1   1   6    12512.16    12410.85    183.79 o 
   2   1   6     7372.85     6981.38     36.39 o 
   3   1   6     1573.71     1446.86     35.06 o 
   4   1   6     1065.97     1088.02     23.24 o 
   5   1   6       37.24       88.97     19.42 o 
   6   1   6     2927.31     3024.28     37.14 o 
   7   1   6     5053.15     5471.17     88.23 o 
   8   1   6     3348.13     3479.95     38.87 o 
   9   1   6     8033.11     8355.80    945.32 o 
  10   1   6     1300.87     1269.14    103.10 o 
  11   1   6     3014.06     3354.87    396.31 o 
  12   1   6        0.02       22.73     44.33 o 
  13   1   6       66.40       54.80     32.81 o 
  14   1   6       29.15       77.15     39.54 o 
 -14   2   6      889.03      911.91     54.38 o 
 -13   2   6     1472.98     1502.24     45.93 o 
 -12   2   6     2517.27     2370.07    127.34 o 
 -11   2   6      675.88      635.22     35.49 o 
 -10   2   6      891.71      866.18     46.79 o 
  -9   2   6       11.14       74.20     21.59 o 
  -8   2   6       46.57       87.53     19.31 o 
  -7   2   6    18542.89    18346.67   1003.72 o 
  -6   2   6        1.91       -4.72     18.75 o 
  -5   2   6    15679.28    15981.34    625.47 o 
  -4   2   6      465.38      505.55     19.88 o 
  -3   2   6       87.98       61.84     16.88 o 
  -2   2   6     1267.86     1268.57     56.34 o 
  -1   2   6     8128.50     7179.44    293.18 o 
   0   2   6     3594.20     3623.08     29.24 o 
   1   2   6    30207.42    28478.40    225.21 o 
   2   2   6      984.34      982.61     21.23 o 
   3   2   6    17005.29    17348.94    204.98 o 
   4   2   6      393.03      419.99     19.35 o 
   5   2   6      277.27      305.08     21.09 o 
   6   2   6     2670.12     2911.33     89.69 o 
   7   2   6     4181.93     4289.83    511.23 o 
   8   2   6     3643.42     3565.68    382.51 o 
   9   2   6     7069.36     6661.15    634.28 o 
  10   2   6     1216.83     1191.48    113.43 o 
  11   2   6       41.58       49.95     33.01 o 
  12   2   6      119.07      151.26     45.57 o 
  13   2   6        1.38       56.28     33.56 o 
  14   2   6      143.32      136.13     40.79 o 
 -14   3   6      504.06      532.54     48.34 o 
 -13   3   6      131.37      118.95     40.36 o 
 -12   3   6      418.16      447.60     33.96 o 
 -11   3   6     1240.80     1204.94     53.66 o 
 -10   3   6      306.48      311.92     21.13 o 
  -9   3   6     3762.22     3755.25    171.86 o 
  -8   3   6     7526.19     7409.64    361.20 o 
  -7   3   6        9.00       -6.64     20.14 o 
  -6   3   6    24065.64    23818.06   1067.55 o 
  -5   3   6     2417.73     2336.78    109.22 o 
  -4   3   6     7524.24     7105.98    280.95 o 
  -3   3   6    15374.00    14836.33    626.09 o 
  -2   3   6     2147.46     2030.44     56.33 o 
  -1   3   6    16370.87    15610.22    710.19 o 
   0   3   6    39768.42    36243.36   1452.36 o 
   1   3   6      578.46      610.11     39.67 o 
   2   3   6    47245.12    43863.18   1698.81 o 
   3   3   6     9781.25     9339.20    325.69 o 
   4   3   6    11817.19    11472.23    497.42 o 
   5   3   6    20908.32    20322.34   1443.66 o 
   6   3   6      895.40      949.04     72.84 o 
   7   3   6     1476.64     1396.59    146.84 o 
   8   3   6     5123.75     4969.52    466.11 o 
   9   3   6      111.09      202.26     45.96 o 
  10   3   6     2613.41     2563.01    298.73 o 
  11   3   6       19.69      -11.04     43.48 o 
  12   3   6      164.62      101.67     48.34 o 
  13   3   6       61.98       61.28     35.07 o 
  14   3   6       18.53      -28.27     43.96 o 
 -14   4   6       72.51       68.29     50.42 o 
 -13   4   6      441.08      492.24     41.53 o 
 -12   4   6      523.44      526.31     28.47 o 
 -11   4   6       15.19       25.77     27.11 o 
 -10   4   6     2886.12     2839.46    134.07 o 
  -9   4   6     3304.64     3272.62    150.21 o 
  -8   4   6     4228.62     4026.70    181.94 o 
  -7   4   6     8285.04     8424.56    333.52 o 
  -6   4   6        4.95        3.48     21.60 o 
  -5   4   6    18214.72    18121.57    699.62 o 
  -4   4   6     7396.70     6954.89    343.19 o 
  -3   4   6     4735.15     4694.47    210.59 o 
  -2   4   6    21961.54    20896.73    654.00 o 
  -1   4   6     5649.88     5540.97    216.27 o 
   0   4   6    10340.32    10119.01    255.09 o 
   1   4   6    17095.13    16100.73    496.83 o 
   2   4   6     2295.05     2255.13     70.69 o 
   3   4   6    13380.70    12914.20    504.69 o 
   4   4   6     5283.59     5211.07    224.33 o 
   5   4   6     2593.33     2514.85    163.28 o 
   6   4   6     3528.20     3567.72    228.38 o 
   7   4   6      534.66      462.72     45.54 o 
   8   4   6      443.64      448.26     44.47 o 
   9   4   6     1038.20      945.55     85.36 o 
  10   4   6     1700.81     1942.36    203.14 o 
  11   4   6      966.35     1044.02     39.06 o 
  12   4   6      593.95      598.77     53.39 o 
  13   4   6      139.02      134.41     39.92 o 
  14   4   6        3.85       29.93     38.03 o 
 -14   5   6       79.89       74.33     51.28 o 
 -13   5   6       13.98       -3.19     41.78 o 
 -12   5   6      336.40      375.65     32.10 o 
 -11   5   6      388.26      424.93     46.14 o 
 -10   5   6     1401.79     1356.88     68.64 o 
  -9   5   6     2828.05     2803.73    140.30 o 
  -8   5   6     3153.26     3196.06    119.14 o 
  -7   5   6       11.73       38.37     21.70 o 
  -6   5   6     1891.16     1876.76    101.46 o 
  -5   5   6     1603.40     1550.18     52.47 o 
  -4   5   6       16.04       53.74     17.48 o 
  -3   5   6     8435.62     8171.13    255.34 o 
  -2   5   6     2052.90     2135.71     98.85 o 
  -1   5   6    22124.22    21071.12    825.21 o 
   0   5   6     4472.38     4072.50    150.14 o 
   1   5   6     1566.97     1415.32     65.14 o 
   2   5   6    16171.44    15871.89    489.10 o 
   3   5   6     5192.11     5178.57    210.93 o 
   4   5   6     8518.63     7894.97    424.68 o 
   5   5   6     4666.72     4335.31    253.11 o 
   6   5   6     2785.97     2805.87    192.04 o 
   7   5   6      130.06      159.97     31.15 o 
   8   5   6       68.55       36.99     30.70 o 
   9   5   6     2589.54     2704.12    297.87 o 
  10   5   6     1741.25     1875.20    168.78 o 
  11   5   6     1470.17     1522.65     40.46 o 
  12   5   6     3845.18     3859.51    302.43 o 
  13   5   6      341.90      444.42     51.88 o 
 -14   6   6      274.11      297.75     59.35 o 
 -13   6   6      118.05      109.98     44.15 o 
 -12   6   6      381.36      367.29     35.97 o 
 -11   6   6     1274.80     1253.57     58.54 o 
 -10   6   6       20.17       50.97     22.98 o 
  -9   6   6     1322.03     1348.95     62.68 o 
  -8   6   6      370.53      336.19     29.75 o 
  -7   6   6       26.70       42.48     20.00 o 
  -6   6   6      247.64      249.48     21.76 o 
  -5   6   6        0.21       39.28     20.84 o 
  -4   6   6      243.88      277.89     17.85 o 
  -3   6   6      198.36      200.34     17.44 o 
  -2   6   6      450.32      409.38     23.17 o 
  -1   6   6       34.41      100.28     18.49 o 
   0   6   6      586.18      609.74     31.00 o 
   1   6   6      152.98      133.69     17.80 o 
   2   6   6     1676.25     1485.95     55.90 o 
   3   6   6      786.47      844.31     38.97 o 
   4   6   6     1216.66     1254.61     69.76 o 
   5   6   6    11310.79    10912.31    710.06 o 
   6   6   6       40.16       51.84     22.48 o 
   7   6   6     2202.41     2278.69    203.86 o 
   8   6   6     2109.85     2078.63    213.04 o 
   9   6   6        9.93       14.84     28.98 o 
  10   6   6     1462.61     1681.61    215.74 o 
  11   6   6     3319.52     3306.44    167.39 o 
  12   6   6      128.83      176.06     39.25 o 
  13   6   6     2948.34     2700.28    167.82 o 
 -14   7   6       65.97       94.33     55.85 o 
 -13   7   6      689.61      661.36     51.01 o 
 -12   7   6     1354.11     1370.84     57.74 o 
 -11   7   6      709.93      708.06     42.39 o 
 -10   7   6     2529.35     2406.38    121.94 o 
  -9   7   6     1163.84     1156.68     29.36 o 
  -8   7   6      560.63      535.59     44.13 o 
  -7   7   6        1.45       23.22     20.56 o 
  -6   7   6     1756.42     1616.34    108.13 o 
  -5   7   6     6489.27     6265.53    340.86 o 
  -4   7   6     2700.92     2673.47    123.77 o 
  -3   7   6    11659.94    11117.05    456.14 o 
  -2   7   6      330.33      354.85     22.43 o 
  -1   7   6     9988.60     9490.51    396.73 o 
   0   7   6       34.98       60.32     18.08 o 
   1   7   6     3653.39     3476.48    126.97 o 
   2   7   6      288.37      311.92     22.23 o 
   3   7   6      509.91      430.28     21.98 o 
   4   7   6     5217.31     4855.14    249.59 o 
   5   7   6     1839.13     1903.49    133.10 o 
   6   7   6     7021.96     6958.92    401.99 o 
   7   7   6     2030.17     2069.22    198.58 o 
   8   7   6     1635.09     1705.22    162.69 o 
   9   7   6     1119.77     1138.56    119.37 o 
  10   7   6      763.69      917.02     42.14 o 
  11   7   6       21.91      103.94     36.81 o 
  12   7   6     4263.94     4203.18    228.95 o 
  13   7   6       88.44       34.78     37.09 o 
 -14   8   6       98.52       48.32     54.68 o 
 -13   8   6      180.02      233.87     45.11 o 
 -12   8   6     1527.84     1579.01     58.10 o 
 -11   8   6      754.13      779.62     41.32 o 
 -10   8   6     5369.41     5576.36    303.58 o 
  -9   8   6      702.27      762.39     35.92 o 
  -8   8   6     7225.78     7320.95    202.92 o 
  -7   8   6      335.51      296.65     21.09 o 
  -6   8   6      555.61      542.07     30.18 o 
  -5   8   6       45.52       42.21     20.10 o 
  -4   8   6    22693.76    21479.18   1118.51 o 
  -3   8   6       13.47       23.69     17.99 o 
  -2   8   6    32600.98    29992.48   1129.16 o 
  -1   8   6      661.45      570.92     31.46 o 
   0   8   6    13208.22    12413.87    528.12 o 
   1   8   6     3773.72     3502.25    151.11 o 
   2   8   6       42.68      118.26     31.04 o 
   3   8   6      119.04      137.09     22.59 o 
   4   8   6     4609.08     4516.73    214.00 o 
   5   8   6     2434.62     2470.76    178.53 o 
   6   8   6     8405.95     8238.39    570.62 o 
   7   8   6     4799.70     4525.01    364.64 o 
   8   8   6      617.55      619.81     91.68 o 
   9   8   6      324.08      396.07     51.97 o 
  10   8   6       88.13      150.42     42.14 o 
  11   8   6      226.75      283.07     52.07 o 
  12   8   6      388.73      381.40     37.00 o 
  13   8   6      785.23      816.87     57.04 o 
 -14   9   6       36.47      106.36     89.44 o 
 -13   9   6      454.20      496.74     57.18 o 
 -12   9   6       41.48       68.34     44.20 o 
 -11   9   6     3023.82     3238.76    196.78 o 
 -10   9   6      209.12      258.90     34.42 o 
  -9   9   6     8092.85     7911.84    430.72 o 
  -8   9   6      473.75      426.93     27.84 o 
  -7   9   6     1055.15      955.18     47.78 o 
  -6   9   6       27.93       41.70     18.26 o 
  -5   9   6     6238.50     6001.04    302.01 o 
  -4   9   6        9.64       11.10     19.27 o 
  -3   9   6    34901.52    32612.91   1180.57 o 
  -2   9   6      221.07      211.72     20.16 o 
  -1   9   6    20336.78    18821.49    781.68 o 
   0   9   6      406.29      418.89     18.21 o 
   1   9   6      108.98      122.44     16.30 o 
   2   9   6      506.75      432.92     21.50 o 
   3   9   6     8916.36     8568.95    386.77 o 
   4   9   6      297.15      299.69     37.86 o 
   5   9   6    16693.80    16226.92    864.56 o 
   6   9   6       31.16       31.27     26.71 o 
   7   9   6    10405.33    10488.08    977.63 o 
   8   9   6      110.70       97.16     31.60 o 
   9   9   6      262.19      271.13     36.44 o 
  10   9   6       66.15       69.50     35.49 o 
  11   9   6      184.35      214.79     38.83 o 
  12   9   6       74.07       93.15     37.34 o 
  13   9   6      571.41      545.47     41.52 o 
 -13  10   6      222.79      260.67     48.52 o 
 -12  10   6     1336.24     1317.95     88.75 o 
 -11  10   6      237.70      234.22     36.21 o 
 -10  10   6     5921.62     5708.18    417.65 o 
  -9  10   6       50.71       65.64     31.02 o 
  -8  10   6     4933.87     4778.90    256.46 o 
  -7  10   6       60.24       68.54     20.01 o 
  -6  10   6       32.83       47.46     18.90 o 
  -5  10   6      500.43      468.55     27.35 o 
  -4  10   6    10375.84     9979.34    440.62 o 
  -3  10   6      220.82      245.92     22.01 o 
  -2  10   6    26412.27    25229.13   1103.07 o 
  -1  10   6     1020.74     1005.96     49.37 o 
   0  10   6     6710.61     6418.45    288.54 o 
   1  10   6     1127.36     1079.81     46.70 o 
   2  10   6      365.54      351.04     18.30 o 
   3  10   6        2.98       42.32     23.97 o 
   4  10   6     8882.08     8436.60    527.90 o 
   5  10   6     1718.96     1616.73     88.03 o 
   6  10   6     9207.23     9106.31    574.63 o 
   7  10   6      936.49      829.07     78.33 o 
   8  10   6     1668.62     1809.08    166.79 o 
   9  10   6      533.05      597.73     43.36 o 
  10  10   6        7.84       51.25     37.06 o 
  11  10   6      126.51      153.29     36.03 o 
  12  10   6      387.93      472.38     44.03 o 
  13  10   6      301.04      305.78     87.02 o 
 -13  11   6      378.21      339.96     57.11 o 
 -12  11   6     1032.71     1054.21     70.86 o 
 -11  11   6      812.58      820.83     44.20 o 
 -10  11   6     1169.00     1044.19     45.53 o 
  -9  11   6      499.33      473.77     33.84 o 
  -8  11   6       46.12       83.53     22.14 o 
  -7  11   6       56.30       59.95     22.06 o 
  -6  11   6       85.27       88.61     19.33 o 
  -5  11   6     2534.57     2611.27     94.68 o 
  -4  11   6       80.76       90.88     18.98 o 
  -3  11   6    12885.19    12419.16    539.23 o 
  -2  11   6      376.68      364.07     21.62 o 
  -1  11   6     8078.04     7641.54    281.42 o 
   0  11   6     2613.37     2271.63    135.18 o 
   1  11   6     1136.36     1052.28     50.68 o 
   2  11   6      661.66      580.35     21.82 o 
   3  11   6      442.74      466.19     29.34 o 
   4  11   6     2204.84     2074.06    115.66 o 
   5  11   6     3288.51     3330.49    215.09 o 
   6  11   6     4984.19     5063.90    354.30 o 
   7  11   6     3600.67     3842.41    267.10 o 
   8  11   6     2466.70     2608.96    134.16 o 
   9  11   6      865.85      848.91     36.89 o 
  10  11   6        9.98       26.44     33.85 o 
  11  11   6       74.08       -6.94     49.07 o 
  12  11   6      932.52      989.77    105.95 o 
 -13  12   6      167.23      194.16     57.71 o 
 -12  12   6      287.62      243.76     50.94 o 
 -11  12   6     1020.57      977.72     52.86 o 
 -10  12   6      156.03      140.91     30.72 o 
  -9  12   6     1165.54     1108.57     67.86 o 
  -8  12   6      152.19      140.92     24.55 o 
  -7  12   6        0.08       40.44     20.44 o 
  -6  12   6      116.16      128.24     21.66 o 
  -5  12   6      784.07      792.83     38.65 o 
  -4  12   6      344.07      345.11     20.22 o 
  -3  12   6        0.08       31.03     21.71 o 
  -2  12   6     1616.32     1633.35     91.44 o 
  -1  12   6      530.32      467.48     20.64 o 
   0  12   6     1466.99     1404.79     74.85 o 
   1  12   6      600.57      583.79     23.21 o 
   2  12   6     3929.77     3500.52    193.34 o 
   3  12   6     2363.50     2151.95    122.85 o 
   4  12   6     1678.06     1592.62    116.54 o 
   5  12   6     1682.98     1653.05    101.35 o 
   6  12   6      124.84      188.61     31.10 o 
   7  12   6     2536.75     2825.19    200.63 o 
   8  12   6      581.46      574.61     34.60 o 
   9  12   6       45.33      100.64     32.40 o 
  10  12   6      533.61      639.01     50.34 o 
  11  12   6     1308.49     1393.13     92.21 o 
  12  12   6       22.34       49.40     41.36 o 
 -12  13   6       73.18      111.37     53.20 o 
 -11  13   6       96.13      155.47     33.63 o 
 -10  13   6      534.72      533.74     37.72 o 
  -9  13   6     1269.44     1243.22     83.51 o 
  -8  13   6     1055.43     1039.20     35.94 o 
  -7  13   6     1042.62     1099.09     48.15 o 
  -6  13   6       78.13       62.09     24.91 o 
  -5  13   6      226.68      224.63     21.06 o 
  -4  13   6       75.88       84.79     20.70 o 
  -3  13   6     1912.26     1838.71    123.53 o 
  -2  13   6      850.59      849.82     39.05 o 
  -1  13   6      649.16      606.21     32.93 o 
   0  13   6      449.24      431.06     24.09 o 
   1  13   6      237.21      230.71     21.35 o 
   2  13   6     1801.93     1723.71     73.70 o 
   3  13   6     2380.76     2270.63     97.02 o 
   4  13   6     3049.61     2978.93    158.90 o 
   5  13   6     1487.05     1603.40     88.21 o 
   6  13   6      879.52     1035.66     70.05 o 
   7  13   6      139.99      162.01     30.01 o 
   8  13   6       23.27       39.83     29.68 o 
   9  13   6     2589.64     2523.87    115.16 o 
  10  13   6      844.83      941.21     76.85 o 
  11  13   6      733.19      711.88     80.91 o 
  12  13   6     1624.61     1550.40    171.48 o 
 -12  14   6       23.65       47.68     44.79 o 
 -11  14   6        5.35      -19.97     33.07 o 
 -10  14   6      738.61      737.29     54.94 o 
  -9  14   6      821.55      762.66     31.45 o 
  -8  14   6      498.03      519.52     30.35 o 
  -7  14   6     3499.57     3538.44    144.79 o 
  -6  14   6        0.62       22.12     30.15 o 
  -5  14   6     2607.77     2662.75    149.97 o 
  -4  14   6     1305.70     1199.25     49.52 o 
  -3  14   6       77.83       82.39     19.77 o 
  -2  14   6     6491.55     6092.38    311.96 o 
  -1  14   6     1696.34     1639.91     67.58 o 
   0  14   6     1473.41     1437.23     36.36 o 
   1  14   6     7976.41     7265.74    311.14 o 
   2  14   6      516.22      445.27     30.27 o 
   3  14   6     4137.70     3733.35    148.42 o 
   4  14   6     4039.66     3791.74    199.47 o 
   5  14   6      536.74      591.92     46.50 o 
   6  14   6      719.84      757.90     39.98 o 
   7  14   6       97.04      115.39     42.03 o 
   8  14   6      625.20      642.95     38.21 o 
   9  14   6      758.14      769.64     72.58 o 
  10  14   6      905.23      971.26     77.02 o 
  11  14   6      698.53      657.74     44.72 o 
 -12  15   6      127.87      140.69     63.94 o 
 -11  15   6      249.84      276.72     38.99 o 
 -10  15   6      340.16      406.57     34.92 o 
  -9  15   6      945.06      969.16     70.38 o 
  -8  15   6     3577.63     3545.22    302.16 o 
  -7  15   6      450.83      519.94     35.23 o 
  -6  15   6     6622.56     6684.10    334.32 o 
  -5  15   6      194.53      187.61     32.61 o 
  -4  15   6     2384.53     2494.21    200.63 o 
  -3  15   6     2713.81     2636.79    235.96 o 
  -2  15   6      930.87      924.64     58.60 o 
  -1  15   6     4258.47     4308.32    178.11 o 
   0  15   6    11063.17    10950.07    332.32 o 
   1  15   6      480.50      461.01     29.48 o 
   2  15   6    11996.17    11457.52    343.49 o 
   3  15   6      462.17      476.13     49.02 o 
   4  15   6     2846.15     2789.18    133.10 o 
   5  15   6      621.82      673.28     48.72 o 
   6  15   6        0.85        9.09     26.24 o 
   7  15   6       22.68       75.97     33.72 o 
   8  15   6     1409.69     1464.00     88.11 o 
   9  15   6      404.38      406.22     38.52 o 
  10  15   6      983.53     1073.48     47.87 o 
  11  15   6      133.07      119.54     50.00 o 
 -11  16   6      124.36      153.21     43.67 o 
 -10  16   6      137.98      178.49     35.92 o 
  -9  16   6     1045.87     1051.80     49.93 o 
  -8  16   6        6.24        8.70     37.63 o 
  -7  16   6     4755.55     4509.52    305.90 o 
  -6  16   6       40.09      105.73     54.56 o 
  -5  16   6     6131.92     6292.14    477.41 o 
  -4  16   6       61.05      103.05     32.05 o 
  -3  16   6      635.71      655.32     29.84 o 
  -2  16   6      357.50      318.30     37.42 o 
  -1  16   6     2243.31     2132.11     81.54 o 
   0  16   6      180.22      182.71     24.72 o 
   1  16   6     9443.89     9152.37    262.27 o 
   2  16   6       25.22       17.30     25.42 o 
   3  16   6     3390.21     3442.88    101.29 o 
   4  16   6      453.40      490.14     26.91 o 
   5  16   6      143.95      145.13     27.07 o 
   6  16   6      844.70      927.83     33.25 o 
   7  16   6     1441.63     1548.91     67.64 o 
   8  16   6      322.29      372.26     45.01 o 
   9  16   6     1138.38     1150.11     49.11 o 
  10  16   6      217.66      230.11     46.34 o 
 -10  17   6       18.41       16.77     60.36 o 
  -9  17   6       33.74       52.18     41.78 o 
  -8  17   6      544.47      602.42     39.00 o 
  -7  17   6      118.91       72.42     39.30 o 
  -6  17   6     3052.82     3133.33    238.00 o 
  -5  17   6       21.04      116.56     33.64 o 
  -4  17   6      437.12      449.94     33.03 o 
  -3  17   6      143.67      165.32     28.22 o 
  -2  17   6      243.11      259.13     27.98 o 
  -1  17   6        6.02       -0.83     28.19 o 
   0  17   6     5887.32     5874.92    243.67 o 
   1  17   6      546.07      547.17     27.82 o 
   2  17   6     4718.01     4720.39    173.20 o 
   3  17   6      388.55      397.36     27.92 o 
   4  17   6      456.49      488.96     27.23 o 
   5  17   6       60.40       77.32     27.14 o 
   6  17   6      289.28      344.82     39.53 o 
   7  17   6      632.06      638.55     49.66 o 
   8  17   6     1099.07     1100.54     39.69 o 
   9  17   6     1450.43     1515.92     99.50 o 
  10  17   6      425.73      435.60     49.52 o 
 -10  18   6       35.29       33.27     56.80 o 
  -9  18   6       15.88       21.58     38.53 o 
  -8  18   6      338.04      312.86     41.96 o 
  -7  18   6       46.10       56.43     31.02 o 
  -6  18   6      348.76      361.79     47.76 o 
  -5  18   6       12.28       -7.34     34.53 o 
  -4  18   6       14.00       12.36     33.20 o 
  -3  18   6       98.90      106.85     33.88 o 
  -2  18   6       75.59       98.73     34.84 o 
  -1  18   6      114.30      113.74     31.31 o 
   0  18   6      903.45      853.77     29.02 o 
   1  18   6      428.55      435.77     26.87 o 
   2  18   6     1116.99     1115.94     30.98 o 
   3  18   6      389.83      403.98     28.21 o 
   4  18   6      557.96      581.91     35.35 o 
   5  18   6       26.24       45.03     29.67 o 
   6  18   6       14.87       18.22     32.97 o 
   7  18   6       31.00       66.95     40.52 o 
   8  18   6     1420.25     1427.63     47.32 o 
   9  18   6       89.11       71.35     43.38 o 
  -9  19   6      129.99      157.49     43.38 o 
  -8  19   6       65.85      117.70     40.21 o 
  -7  19   6      519.92      613.23     66.27 o 
  -6  19   6     1036.78     1075.91     67.74 o 
  -5  19   6      457.20      505.96     43.69 o 
  -4  19   6      470.32      516.71     59.39 o 
  -3  19   6      573.77      565.53     55.86 o 
  -2  19   6        1.45       47.70     34.34 o 
  -1  19   6      647.44      660.36     48.61 o 
   0  19   6      173.49      167.81     33.37 o 
   1  19   6     1732.90     1669.11     47.74 o 
   2  19   6      135.55      165.78     29.77 o 
   3  19   6     1241.48     1257.06     40.72 o 
   4  19   6       59.45       71.24     29.72 o 
   5  19   6       37.95       57.83     31.32 o 
   6  19   6      157.07      139.52     35.17 o 
   7  19   6      524.93      487.19     48.26 o 
   8  19   6      160.04      188.83     44.55 o 
  -8  20   6       27.06      -31.47     42.09 o 
  -7  20   6      703.91      713.31     56.35 o 
  -6  20   6      191.19      217.91     40.81 o 
  -5  20   6     1288.54     1295.21     79.58 o 
  -4  20   6      389.54      398.66     38.93 o 
  -3  20   6       24.52       98.62     36.60 o 
  -2  20   6      781.41      822.72     45.37 o 
  -1  20   6     1430.98     1466.14     39.99 o 
   0  20   6     1252.39     1201.63     81.69 o 
   1  20   6     2605.67     2683.48     85.29 o 
   2  20   6      436.72      421.36     29.89 o 
   3  20   6      679.25      698.59     33.79 o 
   4  20   6       10.76       21.89     31.32 o 
   5  20   6       39.01       71.66     33.55 o 
   6  20   6      249.11      208.96     38.13 o 
   7  20   6      798.85      815.40     51.91 o 
   8  20   6      645.47      683.82     54.85 o 
  -8  21   6      394.60      430.25     49.64 o 
  -7  21   6        5.32       -0.38     45.96 o 
  -6  21   6     2088.82     2244.63    123.58 o 
  -5  21   6      525.14      521.99     59.28 o 
  -4  21   6      643.09      748.32     42.27 o 
  -3  21   6     1401.02     1372.91     94.02 o 
  -2  21   6       31.84       80.54     41.09 o 
  -1  21   6     1552.91     1579.81     88.56 o 
   0  21   6     2463.45     2536.91    108.81 o 
   1  21   6       39.06       58.30     37.15 o 
   2  21   6     2240.01     2350.43     56.17 o 
   3  21   6      648.23      660.83     37.68 o 
   4  21   6      337.95      376.16     34.54 o 
   5  21   6      927.16      975.58     49.89 o 
   6  21   6      207.71      246.74     41.84 o 
   7  21   6      879.28     1005.03     56.22 o 
  -7  22   6     1306.72     1329.24    171.02 o 
  -6  22   6       22.42        2.78     47.91 o 
  -5  22   6      903.20      948.89     69.76 o 
  -4  22   6      938.01      953.74     46.41 o 
  -3  22   6      113.61      127.31     43.96 o 
  -2  22   6     1971.94     2024.68    104.20 o 
  -1  22   6      577.23      625.24     63.43 o 
   0  22   6      316.21      343.98     44.54 o 
   1  22   6     1990.83     2111.88    102.73 o 
   2  22   6      258.62      297.68     38.79 o 
   3  22   6     1409.47     1428.09     49.48 o 
   4  22   6     1203.62     1271.09     50.63 o 
   5  22   6       59.13       98.53     44.69 o 
   6  22   6      754.61      801.90     47.83 o 
  -5  23   6      347.47      329.70     44.87 o 
  -4  23   6      220.88      282.63     44.58 o 
  -3  23   6     1493.63     1585.60    119.95 o 
  -2  23   6        0.73       16.19     47.62 o 
  -1  23   6     1013.93     1032.76     80.76 o 
   0  23   6      250.25      268.00     47.91 o 
   1  23   6        2.67        4.28     49.42 o 
   2  23   6      594.48      587.01     39.22 o 
   3  23   6      544.67      658.51     44.35 o 
   4  23   6      700.40      685.53     43.47 o 
  -3  24   6        4.20       39.98     48.96 o 
  -2  24   6      292.17      379.93     49.05 o 
  -1  24   6        2.59       32.01     47.81 o 
   0  24   6      128.62      140.21     48.41 o 
   1  24   6        5.59       12.10     50.63 o 
   2  24   6       16.49       49.67     51.56 o 
   3  24   6      239.87      267.01     81.45 o 
 -13   0   7      170.47      129.03     52.55 o 
 -11   0   7       12.32        5.90     41.34 o 
  -9   0   7     1949.75     1925.00    164.44 o 
  -7   0   7        1.14        0.24     21.95 o 
  -5   0   7     1786.28     1784.58    214.06 o 
  -3   0   7     7751.34     7898.49    145.03 o 
  -1   0   7    31469.74    31916.48   1099.83 o 
   1   0   7    15045.89    13515.41    274.35 o 
   3   0   7     2249.50     2153.60     41.09 o 
   5   0   7     3881.68     4005.88    209.69 o 
   7   0   7     9134.22     9284.51     77.35 o 
   9   0   7     6980.58     7046.18     62.85 o 
  11   0   7        0.09       16.59     46.15 o 
  13   0   7     1552.50     1554.27     84.60 o 
 -14   1   7      244.73      207.58     55.00 o 
 -13   1   7      270.31      300.93     38.20 o 
 -12   1   7        5.09       -9.25     22.56 o 
 -11   1   7      603.08      637.69     27.63 o 
 -10   1   7      872.76      859.32     44.05 o 
  -9   1   7     1166.20     1237.09     61.71 o 
  -8   1   7      804.70      744.04     56.39 o 
  -7   1   7     2399.36     2426.61    131.65 o 
  -6   1   7      159.64      181.34     18.08 o 
  -5   1   7        2.60       24.65     17.19 o 
  -4   1   7      324.94      365.31     20.27 o 
  -3   1   7     6229.35     6131.09    268.21 o 
  -2   1   7     7088.02     7151.65    179.51 o 
  -1   1   7     9782.60     9601.31    193.99 o 
   0   1   7     9515.10     8609.71    154.91 o 
   1   1   7     1050.22      960.77     23.22 o 
   2   1   7      150.07      218.97     20.47 o 
   3   1   7     2070.34     1999.36     63.32 o 
   4   1   7     4998.60     5050.87     50.24 o 
   5   1   7     6043.57     6043.83     52.63 o 
   6   1   7    10130.03    10096.04    119.52 o 
   7   1   7     1286.95     1361.83     63.45 o 
   8   1   7     8173.46     8529.36     50.41 o 
   9   1   7      180.67      208.31     28.45 o 
  10   1   7      600.75      597.49     71.40 o 
  11   1   7        3.96       46.92     37.89 o 
  12   1   7     1330.83     1316.91    155.96 o 
  13   1   7       15.76      -10.88     51.66 o 
 -14   2   7      698.27      618.10     56.71 o 
 -13   2   7      852.23      813.54     45.90 o 
 -12   2   7      281.18      298.35     27.32 o 
 -11   2   7       97.18       99.55     24.22 o 
 -10   2   7     5645.73     5725.78    331.51 o 
  -9   2   7       12.89       21.63     20.10 o 
  -8   2   7     8121.31     7993.08    399.17 o 
  -7   2   7      250.40      295.48     31.53 o 
  -6   2   7     2747.93     2780.45     74.86 o 
  -5   2   7     1716.69     1720.03     70.93 o 
  -4   2   7     3723.23     3645.04    163.44 o 
  -3   2   7     5248.84     5194.64    274.22 o 
  -2   2   7    19477.83    18083.42    716.56 o 
  -1   2   7     3848.14     3588.57    168.90 o 
   0   2   7    16908.64    16151.89     87.20 o 
   1   2   7        0.67       15.91     18.61 o 
   2   2   7      975.60     1092.31     22.97 o 
   3   2   7     1244.65     1293.50     24.92 o 
   4   2   7     5305.18     5303.25     45.88 o 
   5   2   7     4448.22     4581.14     94.88 o 
   6   2   7     2186.36     2205.98     48.65 o 
   7   2   7     3905.25     3917.53    414.10 o 
   8   2   7     2088.60     2026.42    185.55 o 
   9   2   7      728.13      772.06     94.35 o 
  10   2   7        0.73       20.92     29.05 o 
  11   2   7        0.21        9.66     37.28 o 
  12   2   7        9.69       47.09     48.14 o 
  13   2   7      404.02      341.45     40.96 o 
 -14   3   7      362.25      444.89     55.00 o 
 -13   3   7       30.57       56.16     38.64 o 
 -12   3   7     1119.03     1125.59     48.99 o 
 -11   3   7     2703.11     2534.08    107.98 o 
 -10   3   7      434.84      506.73     26.49 o 
  -9   3   7     7737.94     7650.40    383.23 o 
  -8   3   7      877.15      912.57     33.42 o 
  -7   3   7     7472.87     7549.03    251.97 o 
  -6   3   7     2146.85     2211.60     91.05 o 
  -5   3   7      783.60      834.14     43.37 o 
  -4   3   7     2866.56     2869.24    124.61 o 
  -3   3   7    13446.13    12886.20    550.40 o 
  -2   3   7      750.35      742.06     29.01 o 
  -1   3   7    28130.85    25262.07   1073.70 o 
   0   3   7     2981.65     2739.37    108.35 o 
   1   3   7    16825.56    15421.37    722.79 o 
   2   3   7    10073.10     9233.43    362.68 o 
   3   3   7       55.24       36.23     18.13 o 
   4   3   7     5253.51     4840.84    231.17 o 
   5   3   7     3071.40     3075.05    161.07 o 
   6   3   7      230.56      244.55     31.00 o 
   7   3   7     2888.83     2864.21    278.08 o 
   8   3   7        0.09       38.53     23.29 o 
   9   3   7      850.84      785.37     69.85 o 
  10   3   7       13.23       31.74     34.13 o 
  11   3   7       63.92      112.72     34.75 o 
  12   3   7       94.19      123.88     46.15 o 
  13   3   7       47.88       26.69     35.87 o 
 -14   4   7       10.66       25.54     55.85 o 
 -13   4   7     1428.92     1377.86     65.25 o 
 -12   4   7      642.00      688.47     39.08 o 
 -11   4   7     1165.98     1132.46     47.38 o 
 -10   4   7     5202.56     5014.08    261.13 o 
  -9   4   7      473.74      479.07     27.18 o 
  -8   4   7     7825.45     7664.06    464.34 o 
  -7   4   7     3514.46     3522.44    162.63 o 
  -6   4   7     5872.92     5852.21    214.73 o 
  -5   4   7     9270.94     9154.42    367.89 o 
  -4   4   7     2271.52     2267.58     74.91 o 
  -3   4   7    10189.81    10051.43    498.23 o 
  -2   4   7     9023.21     8827.57    295.63 o 
  -1   4   7      727.91      772.18     33.01 o 
   0   4   7    17396.38    15937.40    696.45 o 
   1   4   7     2488.49     2069.39     90.86 o 
   2   4   7     5374.06     5088.22    212.48 o 
   3   4   7     2687.55     2545.99     95.66 o 
   4   4   7      797.20      785.03     33.18 o 
   5   4   7      751.16      692.13     37.45 o 
   6   4   7      124.85      140.00     21.62 o 
   7   4   7     1838.64     1758.37    172.38 o 
   8   4   7      439.88      513.51     69.54 o 
   9   4   7     1137.12     1155.34    135.86 o 
  10   4   7      614.23      569.01     69.28 o 
  11   4   7       42.23       27.06     34.92 o 
  12   4   7      137.40      173.35     57.41 o 
  13   4   7      330.53      359.00     45.92 o 
 -14   5   7      131.10      109.30     56.23 o 
 -13   5   7      266.72      340.22     45.98 o 
 -12   5   7      276.03      263.51     35.91 o 
 -11   5   7      516.35      507.56     36.75 o 
 -10   5   7      366.60      388.17     27.96 o 
  -9   5   7     1918.90     1842.62    103.31 o 
  -8   5   7      397.42      409.62     21.82 o 
  -7   5   7        8.68       20.25     19.10 o 
  -6   5   7     2900.37     2897.62     90.34 o 
  -5   5   7      351.79      394.81     20.99 o 
  -4   5   7     4813.94     4963.55    204.80 o 
  -3   5   7     1024.08     1071.02     48.57 o 
  -2   5   7     1754.75     1641.16     71.59 o 
  -1   5   7     1841.87     1850.86     55.57 o 
   0   5   7     4756.31     4322.67    182.53 o 
   1   5   7     8118.87     7881.76    332.48 o 
   2   5   7     5787.51     5158.47    201.10 o 
   3   5   7     3402.82     3260.94    124.69 o 
   4   5   7      172.43      204.40     20.80 o 
   5   5   7      703.12      702.45     40.40 o 
   6   5   7     3475.78     3360.74    203.35 o 
   7   5   7     1248.89     1274.51     88.26 o 
   8   5   7     3959.87     3807.30    394.79 o 
   9   5   7     5533.56     5377.31    576.81 o 
  10   5   7      313.46      297.89     38.10 o 
  11   5   7     4293.94     4597.88    510.85 o 
  12   5   7      147.48      120.51     50.84 o 
  13   5   7     1067.43      981.66     44.89 o 
 -14   6   7      648.53      745.86     70.10 o 
 -13   6   7        3.30       43.76     51.91 o 
 -12   6   7      587.95      676.87     48.32 o 
 -11   6   7      132.88      139.72     27.50 o 
 -10   6   7      119.02      143.30     23.96 o 
  -9   6   7       14.66       16.25     21.78 o 
  -8   6   7      164.60      157.85     23.33 o 
  -7   6   7       60.58      104.05     20.79 o 
  -6   6   7       62.91       72.39     18.56 o 
  -5   6   7       35.37       78.96     19.92 o 
  -4   6   7     1213.58     1134.56     45.11 o 
  -3   6   7        0.68       18.79     19.75 o 
  -2   6   7      162.14      130.62     18.42 o 
  -1   6   7     1703.83     1467.58     75.26 o 
   0   6   7      684.82      704.18     19.99 o 
   1   6   7     3512.38     3308.25    156.31 o 
   2   6   7     7872.90     7438.73    288.40 o 
   3   6   7      254.92      220.70     17.71 o 
   4   6   7    11074.77    10900.14    524.39 o 
   5   6   7     2051.05     1974.37     97.14 o 
   6   6   7      179.02      174.84     23.19 o 
   7   6   7     4786.60     4577.44    319.94 o 
   8   6   7     1661.65     1645.48    173.07 o 
   9   6   7      775.69      763.63     71.27 o 
  10   6   7     6611.99     6281.39    607.57 o 
  11   6   7       67.69      106.61     40.01 o 
  12   6   7     3382.18     3240.95    178.20 o 
  13   6   7      365.58      338.84     46.38 o 
 -14   7   7      351.91      309.40     90.65 o 
 -13   7   7      702.05      696.19     47.51 o 
 -12   7   7      223.12      265.11     32.74 o 
 -11   7   7       11.33       79.34     34.80 o 
 -10   7   7       73.75       60.40     22.16 o 
  -9   7   7      429.29      448.83     22.67 o 
  -8   7   7     1024.14     1003.34     33.22 o 
  -7   7   7     1992.60     2012.48     96.07 o 
  -6   7   7     2474.22     2469.14     89.33 o 
  -5   7   7      144.59      191.94     19.01 o 
  -4   7   7     7180.04     7248.94    259.09 o 
  -3   7   7      914.95      915.83     21.88 o 
  -2   7   7     5426.49     5185.36    157.44 o 
  -1   7   7       22.26       64.91     17.00 o 
   0   7   7      245.27      228.52     18.52 o 
   1   7   7     1859.90     1847.18     92.90 o 
   2   7   7       14.56       44.72     20.38 o 
   3   7   7     9312.99     9257.92    401.98 o 
   4   7   7     1337.64     1341.37     67.69 o 
   5   7   7     1686.77     1743.20     74.95 o 
   6   7   7     1784.50     1706.19     79.13 o 
   7   7   7       73.36       62.58     23.77 o 
   8   7   7      299.68      299.30     43.12 o 
   9   7   7     4300.78     4444.32    497.89 o 
  10   7   7       33.90       45.43     38.82 o 
  11   7   7     5250.99     5509.40    268.91 o 
  12   7   7       87.52       51.62     43.84 o 
  13   7   7     1073.16      934.16     44.40 o 
 -13   8   7     1475.33     1448.92    107.16 o 
 -12   8   7      602.32      643.15     49.19 o 
 -11   8   7     2149.92     2089.39     98.82 o 
 -10   8   7       33.48       45.70     22.49 o 
  -9   8   7       19.09       -8.34     23.43 o 
  -8   8   7        2.51        9.58     21.73 o 
  -7   8   7     5117.85     5247.67    189.42 o 
  -6   8   7        0.17        6.77     20.56 o 
  -5   8   7    12152.40    12023.32    420.83 o 
  -4   8   7     2350.80     2256.66    107.15 o 
  -3   8   7    12273.40    12300.15    495.72 o 
  -2   8   7        8.74       19.73     20.41 o 
  -1   8   7      535.85      498.03     29.24 o 
   0   8   7        6.06       21.60     18.63 o 
   1   8   7      543.50      526.16     36.06 o 
   2   8   7     5246.92     4868.54    215.10 o 
   3   8   7     6300.85     5817.61    243.01 o 
   4   8   7     7551.03     7033.41    315.92 o 
   5   8   7      908.99      850.19     44.48 o 
   6   8   7     2531.90     2610.80    183.34 o 
   7   8   7       43.94       89.63     40.47 o 
   8   8   7      337.11      330.80     26.16 o 
   9   8   7       48.93       77.21     28.44 o 
  10   8   7      837.96      896.38     49.13 o 
  11   8   7      104.49      113.00     52.13 o 
  12   8   7      806.83      711.45     47.44 o 
 -13   9   7       10.78       27.99     53.58 o 
 -12   9   7     2504.64     2368.54     90.01 o 
 -11   9   7       56.18       42.17     34.15 o 
 -10   9   7     2001.25     2015.81     43.30 o 
  -9   9   7        8.81       52.08     25.19 o 
  -8   9   7      762.87      806.57     37.27 o 
  -7   9   7       66.07       44.17     24.94 o 
  -6   9   7    11740.85    10942.62    584.84 o 
  -5   9   7      443.35      440.38     24.77 o 
  -4   9   7    12466.55    11764.51    535.83 o 
  -3   9   7       56.48       80.47     18.72 o 
  -2   9   7     1342.19     1257.66     40.97 o 
  -1   9   7      433.83      428.05     35.03 o 
   0   9   7     5200.56     4888.83    193.26 o 
   1   9   7      278.92      276.55     27.09 o 
   2   9   7    10903.23    10293.23    452.67 o 
   3   9   7      873.16      808.98     29.83 o 
   4   9   7     6518.64     6330.16    341.89 o 
   5   9   7       16.55       60.60     25.03 o 
   6   9   7      720.43      753.55     45.18 o 
   7   9   7      337.12      336.07     27.47 o 
   8   9   7       62.74      124.60     62.70 o 
   9   9   7      122.49      129.28     36.95 o 
  10   9   7      217.97      229.08     48.28 o 
  11   9   7      182.96      251.84     34.86 o 
  12   9   7       28.38       48.05     42.31 o 
 -13  10   7     1857.59     1762.87    108.08 o 
 -12  10   7       11.31       71.97     39.07 o 
 -11  10   7     2425.93     2414.23    120.88 o 
 -10  10   7       71.76      168.86     32.24 o 
  -9  10   7      233.74      270.16     26.39 o 
  -8  10   7      239.80      292.53     21.88 o 
  -7  10   7     4426.47     4208.66    219.94 o 
  -6  10   7     1405.12     1235.66     67.49 o 
  -5  10   7    12594.81    12324.74    478.62 o 
  -4  10   7      994.32      979.71     42.95 o 
  -3  10   7     7761.45     7302.37    327.01 o 
  -2  10   7     1834.56     1777.20     50.99 o 
  -1  10   7      182.97      157.49     17.21 o 
   0  10   7      462.58      486.51     30.71 o 
   1  10   7     5600.54     5499.09    235.19 o 
   2  10   7      553.99      543.78     26.23 o 
   3  10   7     5835.57     5304.15    312.03 o 
   4  10   7     1942.56     1770.94     89.75 o 
   5  10   7     3572.21     3511.52    204.48 o 
   6  10   7     1304.32     1412.87    112.17 o 
   7  10   7      312.30      289.33     35.90 o 
   8  10   7      169.06      159.79     31.77 o 
   9  10   7       67.77       54.09     42.25 o 
  10  10   7      539.14      591.14     91.85 o 
  11  10   7       18.68       58.86     35.98 o 
  12  10   7      485.15      515.40     41.07 o 
 -13  11   7      543.92      570.33     69.19 o 
 -12  11   7      805.33      755.59     66.64 o 
 -11  11   7       30.50       20.12     42.17 o 
 -10  11   7      114.46      136.61     33.27 o 
  -9  11   7      111.22      139.78     27.41 o 
  -8  11   7      501.01      512.22     22.50 o 
  -7  11   7      280.87      271.97     20.85 o 
  -6  11   7     7155.38     7008.11    268.99 o 
  -5  11   7      163.91      180.84     22.28 o 
  -4  11   7     4922.41     4720.76    206.21 o 
  -3  11   7     2643.95     2533.88    143.68 o 
  -2  11   7      768.83      754.36     32.70 o 
  -1  11   7      248.35      239.68     19.61 o 
   0  11   7        0.20       11.07     19.51 o 
   1  11   7      239.07      184.41     22.47 o 
   2  11   7     2156.37     2142.48    119.26 o 
   3  11   7     7481.51     6753.58    300.61 o 
   4  11   7     2967.02     2982.98    188.54 o 
   5  11   7     4918.85     4808.31    306.68 o 
   6  11   7     1781.39     1752.22    131.36 o 
   7  11   7      538.49      595.36     42.39 o 
   8  11   7      218.73      255.95     48.95 o 
   9  11   7      630.91      762.43     47.86 o 
  10  11   7        7.61      -14.35     51.24 o 
  11  11   7     1768.04     1655.26     82.17 o 
  12  11   7      109.66       81.54     46.59 o 
 -12  12   7      385.41      476.81     82.16 o 
 -11  12   7       14.90       13.45     41.43 o 
 -10  12   7        0.16        3.94     41.63 o 
  -9  12   7       37.32       30.28     28.93 o 
  -8  12   7      129.55      153.58     24.06 o 
  -7  12   7      743.82      735.00     32.23 o 
  -6  12   7      114.13      127.20     22.16 o 
  -5  12   7     2531.07     2459.16    140.04 o 
  -4  12   7     2020.24     2005.76     78.00 o 
  -3  12   7     2015.30     1954.65     79.22 o 
  -2  12   7      312.13      300.30     19.56 o 
  -1  12   7     2605.05     2447.68    108.46 o 
   0  12   7       59.11       69.04     18.59 o 
   1  12   7     2924.28     2760.19    124.88 o 
   2  12   7     3898.42     3489.07    104.32 o 
   3  12   7      536.70      526.35     37.51 o 
   4  12   7     3720.92     3489.67    203.98 o 
   5  12   7     1228.45     1186.57     75.44 o 
   6  12   7     1167.49     1178.90     74.52 o 
   7  12   7     2147.67     2077.15    132.75 o 
   8  12   7     1125.74     1222.34     48.28 o 
   9  12   7      520.90      590.01     37.97 o 
  10  12   7     2454.77     2481.95     62.23 o 
  11  12   7        1.79      -22.93     54.42 o 
 -12  13   7      110.80      111.33     45.22 o 
 -11  13   7      372.75      328.05     41.03 o 
 -10  13   7      342.32      390.32     45.69 o 
  -9  13   7      193.36      233.91     33.11 o 
  -8  13   7       37.76       16.56     28.02 o 
  -7  13   7       83.61      134.00     24.72 o 
  -6  13   7      328.00      375.42     25.65 o 
  -5  13   7       14.85       21.63     20.87 o 
  -4  13   7       50.72       24.74     20.58 o 
  -3  13   7        0.92       32.29     19.87 o 
  -2  13   7       96.35      114.33     21.37 o 
  -1  13   7     1245.03     1265.73     66.20 o 
   0  13   7     1270.07     1215.89     38.07 o 
   1  13   7     1804.20     1686.56     97.00 o 
   2  13   7     1554.86     1403.96     92.87 o 
   3  13   7     3250.51     2937.72    147.52 o 
   4  13   7       31.35       51.65     26.37 o 
   5  13   7      379.27      437.02     37.16 o 
   6  13   7     2588.43     2484.54    123.86 o 
   7  13   7     1140.87     1190.99     81.88 o 
   8  13   7     1768.22     1818.12     67.43 o 
   9  13   7     2554.40     2454.71    139.31 o 
  10  13   7       84.77       92.80     45.23 o 
  11  13   7     2488.21     2522.37    103.12 o 
 -11  14   7      375.11      427.96     51.59 o 
 -10  14   7     1654.12     1670.62    122.19 o 
  -9  14   7       82.39      142.46     35.49 o 
  -8  14   7     1764.75     1845.44     87.57 o 
  -7  14   7      868.42      907.15     47.62 o 
  -6  14   7      826.57      797.05     42.96 o 
  -5  14   7     1555.88     1624.69     77.96 o 
  -4  14   7      418.18      473.77     39.64 o 
  -3  14   7      517.61      547.16     32.93 o 
  -2  14   7     2312.22     2231.42    145.48 o 
  -1  14   7      253.61      238.47     20.73 o 
   0  14   7     6878.59     6318.29    273.42 o 
   1  14   7     3086.72     2874.73    117.77 o 
   2  14   7     3017.21     2736.78    119.36 o 
   3  14   7      430.39      433.27     22.70 o 
   4  14   7      185.31      200.23     32.62 o 
   5  14   7      726.74      694.21     41.21 o 
   6  14   7      573.12      577.42     35.91 o 
   7  14   7     1998.25     2085.42     88.27 o 
   8  14   7     1095.22     1086.58     48.15 o 
   9  14   7      731.15      759.70     53.43 o 
  10  14   7     1191.09     1169.48     86.21 o 
  11  14   7        7.20       31.97     61.10 o 
 -11  15   7      982.04     1033.48     68.76 o 
 -10  15   7      171.90      220.98     53.56 o 
  -9  15   7     2735.15     2603.55    115.60 o 
  -8  15   7       55.43       55.15     35.25 o 
  -7  15   7     2258.40     2367.37    133.19 o 
  -6  15   7     1731.84     1751.63    130.56 o 
  -5  15   7      123.98      127.49     32.78 o 
  -4  15   7     1901.95     1974.27    132.76 o 
  -3  15   7     5980.55     5962.81    342.93 o 
  -2  15   7      770.31      820.73     43.04 o 
  -1  15   7    10702.23    10145.57    513.73 o 
   0  15   7       69.26       92.00     22.74 o 
   1  15   7     7380.34     7107.09    240.95 o 
   2  15   7      745.26      693.31     26.23 o 
   3  15   7       48.30       69.39     25.31 o 
   4  15   7        6.93       36.96     32.96 o 
   5  15   7      933.56     1046.18     79.02 o 
   6  15   7      130.59      127.09     31.13 o 
   7  15   7     1554.70     1619.64     85.49 o 
   8  15   7      172.00      226.14     38.29 o 
   9  15   7      628.32      647.01     43.40 o 
  10  15   7        0.21       -1.64     53.37 o 
 -11  16   7       58.35       75.42     53.16 o 
 -10  16   7     2264.20     2267.74    178.14 o 
  -9  16   7        3.40       45.85     37.53 o 
  -8  16   7     3521.55     3451.67    264.96 o 
  -7  16   7      172.26      167.76     34.00 o 
  -6  16   7     1851.00     1831.26    137.54 o 
  -5  16   7      113.20      115.86     28.41 o 
  -4  16   7      859.68      919.27     75.03 o 
  -3  16   7      270.93      246.26     42.80 o 
  -2  16   7     4967.28     5015.73    200.44 o 
  -1  16   7       23.12        1.89     24.30 o 
   0  16   7     7436.35     6775.03    293.01 o 
   1  16   7       87.56      112.94     29.65 o 
   2  16   7     1213.61     1232.21     45.87 o 
   3  16   7      626.51      615.02     31.57 o 
   4  16   7      344.60      394.75     38.94 o 
   5  16   7      329.30      277.79     32.05 o 
   6  16   7     1228.53     1287.04     36.21 o 
   7  16   7      211.57      221.63     37.64 o 
   8  16   7      100.60      106.45     42.00 o 
   9  16   7      190.77      240.81     42.18 o 
  10  16   7       10.79       40.26     42.10 o 
 -10  17   7       52.77       93.84     42.77 o 
  -9  17   7     1092.60     1089.22    158.17 o 
  -8  17   7       40.81       23.08     40.07 o 
  -7  17   7     1222.38     1208.01     92.15 o 
  -6  17   7       55.20       38.67     32.04 o 
  -5  17   7       62.74       85.70     28.34 o 
  -4  17   7      140.77      165.17     26.59 o 
  -3  17   7     2824.81     2809.83    244.46 o 
  -2  17   7      555.41      505.90     28.87 o 
  -1  17   7     3274.09     3319.72     97.57 o 
   0  17   7      336.02      349.92     29.67 o 
   1  17   7     1252.46     1291.09     29.73 o 
   2  17   7        9.78       31.63     27.07 o 
   3  17   7      297.38      262.39     28.15 o 
   4  17   7      555.15      578.49     30.10 o 
   5  17   7     1238.89     1309.79     36.58 o 
   6  17   7     2057.86     2224.36     52.86 o 
   7  17   7      696.20      716.01     42.41 o 
   8  17   7     1828.76     1881.50     47.95 o 
   9  17   7      197.05      204.15     43.39 o 
  -9  18   7      181.22      191.92     44.19 o 
  -8  18   7      225.26      290.93     44.18 o 
  -7  18   7        5.14       13.32     32.96 o 
  -6  18   7       39.76       22.25     38.34 o 
  -5  18   7       10.18       31.45     38.46 o 
  -4  18   7       39.16       55.76     35.23 o 
  -3  18   7      440.59      480.62     35.10 o 
  -2  18   7      572.21      513.97     34.65 o 
  -1  18   7     2106.25     2097.62     66.15 o 
   0  18   7      165.30      142.63     28.38 o 
   1  18   7      957.52      953.14     30.02 o 
   2  18   7       13.99       19.46     29.53 o 
   3  18   7        6.35       30.20     27.58 o 
   4  18   7       51.08       60.57     30.13 o 
   5  18   7     1174.03     1136.40     37.16 o 
   6  18   7       12.01       34.81     34.85 o 
   7  18   7     2759.38     2831.05    157.36 o 
   8  18   7      128.76      140.91     44.11 o 
  -9  19   7      306.30      363.40     43.17 o 
  -8  19   7      186.26      194.86     38.05 o 
  -7  19   7      296.84      337.88     38.68 o 
  -6  19   7      160.33      223.94     38.37 o 
  -5  19   7       70.98       90.54     37.36 o 
  -4  19   7      445.81      457.91     37.07 o 
  -3  19   7       45.02       15.77     31.92 o 
  -2  19   7     1402.73     1336.08     97.29 o 
  -1  19   7      128.52      126.35     37.67 o 
   0  19   7     1989.02     1874.66     52.68 o 
   1  19   7      146.66      156.67     31.58 o 
   2  19   7      451.10      461.78     32.45 o 
   3  19   7      138.86      153.39     30.75 o 
   4  19   7      563.16      557.11     31.96 o 
   5  19   7       47.76       59.68     34.08 o 
   6  19   7     2344.51     2469.11     96.12 o 
   7  19   7        5.74       13.77     47.19 o 
   8  19   7     1659.07     1767.76    114.13 o 
  -8  20   7      666.81      722.96     78.29 o 
  -7  20   7       81.14      114.85     43.94 o 
  -6  20   7      269.13      325.60     42.62 o 
  -5  20   7      580.57      610.49     39.28 o 
  -4  20   7      410.55      402.05     51.09 o 
  -3  20   7      835.51      897.00     46.95 o 
  -2  20   7     1402.57     1466.97     76.70 o 
  -1  20   7     1217.95     1215.81     57.53 o 
   0  20   7      913.16      858.29     52.76 o 
   1  20   7      278.89      318.40     33.33 o 
   2  20   7       11.93        0.72     32.50 o 
   3  20   7      155.65      125.17     33.45 o 
   4  20   7      727.86      711.99     35.41 o 
   5  20   7      784.37      745.60     41.01 o 
   6  20   7      917.98      977.72     48.15 o 
   7  20   7      718.64      723.15     48.83 o 
  -7  21   7     1034.33      978.66     87.95 o 
  -6  21   7      484.46      490.84    113.98 o 
  -5  21   7        0.46        3.66     38.23 o 
  -4  21   7      846.40      896.19     85.89 o 
  -3  21   7     1118.24     1189.89     44.82 o 
  -2  21   7      337.39      372.01     51.90 o 
  -1  21   7     1475.41     1570.84    139.67 o 
   0  21   7       61.14       46.35     35.25 o 
   1  21   7      800.94      811.33     37.75 o 
   2  21   7      911.90      960.62     39.54 o 
   3  21   7       10.31       22.20     36.10 o 
   4  21   7     1032.83     1051.42     41.82 o 
   5  21   7      463.79      483.52     38.99 o 
   6  21   7      341.63      402.80     51.74 o 
  -6  22   7      200.63      255.02     71.91 o 
  -5  22   7      858.00      858.07     68.66 o 
  -4  22   7      157.29      145.21     43.45 o 
  -3  22   7      892.28     1137.72    236.26 o 
  -2  22   7     1227.14     1263.46     54.52 o 
  -1  22   7        9.01       31.89     42.34 o 
   0  22   7     1044.02     1039.01     74.16 o 
   1  22   7      708.09      696.03     39.51 o 
   2  22   7      313.41      355.48     41.10 o 
   3  22   7     1135.84     1110.71     51.61 o 
   4  22   7        7.45       32.95     39.40 o 
   5  22   7      178.04      200.20     40.22 o 
  -4  23   7      917.16      943.11     48.91 o 
  -3  23   7      122.74       81.56     50.21 o 
  -2  23   7       85.70       95.44     46.25 o 
  -1  23   7      541.57      532.30     46.95 o 
   0  23   7      427.21      486.11     42.23 o 
   1  23   7      456.85      416.44     52.58 o 
   2  23   7     1017.46     1080.57     46.14 o 
   3  23   7      620.54      618.95     42.82 o 
 -14   0   8        0.53       60.43     85.81 o 
 -12   0   8      327.66      293.71     41.16 o 
 -10   0   8      134.86      141.31     33.64 o 
  -8   0   8       13.79       36.37     29.50 o 
  -6   0   8     3761.99     3529.20    325.02 o 
  -4   0   8    20203.69    20491.94   1535.53 o 
  -2   0   8    22476.07    21210.33   1422.53 o 
   0   0   8     6301.42     5785.60    389.17 o 
   2   0   8     3359.21     3164.33    109.98 o 
   4   0   8    25247.27    24081.63     76.40 o 
   6   0   8    18209.60    18705.36    368.02 o 
   8   0   8     1365.91     1414.07     42.30 o 
  10   0   8     1716.34     1407.37    351.70 o 
  12   0   8     2874.95     2922.45    706.43 o 
 -14   1   8        1.07      -47.73     47.73 o 
 -13   1   8        1.47       30.04     32.53 o 
 -12   1   8      806.69      864.26     52.79 o 
 -11   1   8       67.22       88.82     24.50 o 
 -10   1   8     1712.15     1691.09     74.86 o 
  -9   1   8       35.95       76.52     20.48 o 
  -8   1   8      305.47      291.20     20.07 o 
  -7   1   8       13.99       20.95     18.21 o 
  -6   1   8     1643.11     1663.85     91.32 o 
  -5   1   8     1522.04     1537.21     82.32 o 
  -4   1   8     5931.81     5768.54    209.25 o 
  -3   1   8     8966.07     8405.12    322.38 o 
  -2   1   8     1145.20     1230.30     28.43 o 
  -1   1   8     5118.99     5018.22     31.40 o 
   0   1   8     1228.62     1209.99     37.68 o 
   1   1   8      515.45      518.97     23.06 o 
   2   1   8     4020.02     3760.91     42.22 o 
   3   1   8     6959.93     6988.43     85.30 o 
   4   1   8     4679.93     4454.81     55.13 o 
   5   1   8    13304.49    13209.37    287.66 o 
   6   1   8       84.09      153.45     39.06 o 
   7   1   8     3212.41     3400.70     46.53 o 
   8   1   8        0.48      -15.32     34.60 o 
   9   1   8      594.75      641.55     80.38 o 
  10   1   8       34.21       51.54     38.10 o 
  11   1   8     3996.54     3772.29    435.25 o 
  12   1   8      144.42      180.63     64.88 o 
  13   1   8     2579.69     2485.10    321.29 o 
 -14   2   8      166.00      223.40     44.16 o 
 -13   2   8     1039.30      994.86     50.62 o 
 -12   2   8        0.18       11.34     28.33 o 
 -11   2   8     3925.02     3963.81    191.79 o 
 -10   2   8       84.03      157.65     24.74 o 
  -9   2   8     3404.10     3211.12    139.29 o 
  -8   2   8      744.14      749.01     41.67 o 
  -7   2   8       23.34       17.99     19.57 o 
  -6   2   8     3345.16     3315.57    158.58 o 
  -5   2   8    12449.44    12381.64    478.90 o 
  -4   2   8     6340.32     6217.13    250.77 o 
  -3   2   8    17101.56    16322.39    687.32 o 
  -2   2   8      354.16      324.62     19.63 o 
  -1   2   8     2051.13     2082.43     92.70 o 
   0   2   8     1528.05     1539.75     23.61 o 
   1   2   8     1057.53      994.80     34.37 o 
   2   2   8     4910.46     4826.83     82.16 o 
   3   2   8     6971.68     6440.72     62.10 o 
   4   2   8     8284.07     8504.46    139.56 o 
   5   2   8     1964.94     1932.29     40.30 o 
   6   2   8     3835.41     3839.44     26.70 o 
   7   2   8       13.23      -19.83     29.96 o 
   8   2   8      125.44      152.96     30.78 o 
   9   2   8      205.79      214.93     29.54 o 
  10   2   8      541.98      530.03     67.10 o 
  11   2   8       24.77       25.26     34.56 o 
  12   2   8     1186.87     1172.15    159.44 o 
  13   2   8      441.04      476.51    101.49 o 
 -14   3   8      117.74      140.80     51.98 o 
 -13   3   8      314.49      273.27     32.98 o 
 -12   3   8     2476.72     2455.63    104.36 o 
 -11   3   8        2.56       28.46     24.74 o 
 -10   3   8     5407.35     5243.53    256.02 o 
  -9   3   8     1115.50     1058.77     55.40 o 
  -8   3   8      513.76      467.07     26.58 o 
  -7   3   8     1597.39     1665.48     58.01 o 
  -6   3   8     2178.55     2271.60     81.52 o 
  -5   3   8     1484.91     1482.93     33.36 o 
  -4   3   8    19560.69    18991.60    836.31 o 
  -3   3   8      243.03      246.10     30.65 o 
  -2   3   8    16665.34    16382.57    627.78 o 
  -1   3   8     6135.41     5878.23    254.94 o 
   0   3   8      500.00      505.24     23.08 o 
   1   3   8     7240.70     6762.15    303.48 o 
   2   3   8     2438.38     2223.14     52.76 o 
   3   3   8      955.83      941.69     44.46 o 
   4   3   8     5607.36     5368.01    310.44 o 
   5   3   8     1151.48     1089.36     64.66 o 
   6   3   8      395.45      387.74     25.93 o 
   7   3   8      197.36      181.85     26.09 o 
   8   3   8       22.60       30.63     27.26 o 
   9   3   8        0.78       -8.52     33.66 o 
  10   3   8        0.64       13.02     37.61 o 
  11   3   8       79.13       62.42     41.11 o 
  12   3   8       65.03       51.95     36.39 o 
  13   3   8      117.84      100.91     41.54 o 
 -13   4   8     1190.72     1208.89     39.66 o 
 -12   4   8      125.06      141.09     28.61 o 
 -11   4   8     3936.48     3828.91    161.78 o 
 -10   4   8      993.79     1008.52     57.92 o 
  -9   4   8     2773.26     2717.28    155.40 o 
  -8   4   8     6516.75     6333.46    314.16 o 
  -7   4   8      230.41      238.41     29.76 o 
  -6   4   8     8405.01     8541.23    377.20 o 
  -5   4   8     4563.30     4608.65    215.30 o 
  -4   4   8      439.03      461.01     26.38 o 
  -3   4   8    22201.44    20868.13    914.33 o 
  -2   4   8     3869.86     3649.50    166.25 o 
  -1   4   8    10752.72     9825.24    408.25 o 
   0   4   8     9379.85     8603.75    293.60 o 
   1   4   8     3158.30     2925.86    108.83 o 
   2   4   8      817.76      815.93     36.37 o 
   3   4   8       12.83       33.72     19.10 o 
   4   4   8     2277.98     2170.43    105.65 o 
   5   4   8      581.40      525.49     24.49 o 
   6   4   8     1662.90     1754.38     96.62 o 
   7   4   8      708.31      674.51     37.16 o 
   8   4   8       66.90       96.84     28.57 o 
   9   4   8      757.83      681.91     80.56 o 
  10   4   8      583.69      616.42     96.01 o 
  11   4   8      293.53      275.71     46.18 o 
  12   4   8      441.51      519.92     52.43 o 
 -13   5   8      306.45      344.90     39.25 o 
 -12   5   8      567.50      505.78     45.26 o 
 -11   5   8        1.07       19.01     23.21 o 
 -10   5   8      467.99      493.60     31.98 o 
  -9   5   8     1915.98     1895.25    105.46 o 
  -8   5   8      236.73      259.82     24.53 o 
  -7   5   8     4615.92     4672.52    174.27 o 
  -6   5   8       71.42      107.41     22.03 o 
  -5   5   8      388.72      388.55     21.02 o 
  -4   5   8     1384.11     1462.77     87.88 o 
  -3   5   8     2095.53     1987.17     81.16 o 
  -2   5   8     4370.34     4120.50    204.05 o 
  -1   5   8     9126.27     8394.26    372.20 o 
   0   5   8     8193.07     7658.62    344.43 o 
   1   5   8     1271.62     1188.10     45.56 o 
   2   5   8      893.69      836.38     48.10 o 
   3   5   8     3010.29     2747.90    138.77 o 
   4   5   8      194.81      210.93     20.70 o 
   5   5   8     8471.40     8072.42    507.43 o 
   6   5   8     7424.74     6972.49    465.24 o 
   7   5   8     2351.76     2251.56    130.16 o 
   8   5   8     6196.08     5880.73    649.59 o 
   9   5   8      257.62      324.53     48.57 o 
  10   5   8     3125.14     3015.62    338.11 o 
  11   5   8      959.99      936.04     91.30 o 
  12   5   8      162.79      195.51     74.93 o 
 -13   6   8      167.69      173.30     36.98 o 
 -12   6   8       11.51       37.09     30.69 o 
 -11   6   8       55.90       66.18     25.23 o 
 -10   6   8        0.15       -2.63     22.43 o 
  -9   6   8       51.54      106.00     23.13 o 
  -8   6   8       23.42       54.91     24.01 o 
  -7   6   8      456.34      452.24     35.15 o 
  -6   6   8       83.13      117.56     20.13 o 
  -5   6   8      831.32      842.38     43.99 o 
  -4   6   8      587.78      565.12     20.92 o 
  -3   6   8      794.86      789.20     24.78 o 
  -2   6   8     3399.41     3365.52    103.99 o 
  -1   6   8    11076.50    10106.17    394.87 o 
   0   6   8     2266.79     2208.09     89.80 o 
   1   6   8    11328.84    10720.58    349.51 o 
   2   6   8      422.77      438.76     20.40 o 
   3   6   8     5426.18     5188.74    170.15 o 
   4   6   8     4951.41     5158.68    310.34 o 
   5   6   8     2566.50     2367.21    122.77 o 
   6   6   8     3970.70     3878.42    247.19 o 
   7   6   8    13011.98    12578.57    854.62 o 
   8   6   8       33.18      118.29     33.80 o 
   9   6   8     9111.51     9246.46   1106.29 o 
  10   6   8      597.59      641.92     91.76 o 
  11   6   8     1856.73     1788.73    188.02 o 
  12   6   8      763.60      865.86     56.33 o 
 -13   7   8       48.24       51.79     36.96 o 
 -12   7   8       24.61       32.83     36.53 o 
 -11   7   8        0.28       28.49     27.20 o 
 -10   7   8      282.71      282.95     25.32 o 
  -9   7   8     1342.75     1334.35     48.83 o 
  -8   7   8      147.69      183.75     30.83 o 
  -7   7   8     3636.66     3664.61    177.75 o 
  -6   7   8      177.90      213.41     31.60 o 
  -5   7   8     5354.22     5226.19    169.55 o 
  -4   7   8     1792.10     1691.15     53.87 o 
  -3   7   8      586.26      569.06     20.61 o 
  -2   7   8      305.24      379.80     26.98 o 
  -1   7   8       51.35       99.64     20.08 o 
   0   7   8     8280.70     7928.95    247.96 o 
   1   7   8      897.20      892.65     54.44 o 
   2   7   8     7484.34     7262.01    224.97 o 
   3   7   8     3451.74     3364.28    165.26 o 
   4   7   8      228.32      227.31     19.23 o 
   5   7   8     1527.62     1351.23     68.56 o 
   6   7   8     5203.86     4957.40    313.57 o 
   7   7   8       27.40       22.63     25.07 o 
   8   7   8     9984.30     9649.27    933.01 o 
   9   7   8      172.20      254.94     41.86 o 
  10   7   8     3076.07     2837.86    305.39 o 
  11   7   8      167.80      181.42     38.02 o 
  12   7   8      108.87      180.03     55.37 o 
 -13   8   8      165.83      147.61     43.33 o 
 -12   8   8      274.53      274.51     36.80 o 
 -11   8   8       44.33       80.34     29.51 o 
 -10   8   8     1126.86     1168.28     59.10 o 
  -9   8   8        5.62        9.49     24.07 o 
  -8   8   8     7488.33     7604.55    321.49 o 
  -7   8   8      154.71      202.69     23.12 o 
  -6   8   8    11689.49    11891.42    445.15 o 
  -5   8   8       48.62       48.80     19.18 o 
  -4   8   8     1578.01     1575.13     48.61 o 
  -3   8   8       84.56      109.91     22.94 o 
  -2   8   8      471.16      470.04     20.44 o 
  -1   8   8     3571.62     3314.70    151.61 o 
   0   8   8     4641.38     4402.64    212.20 o 
   1   8   8    10890.76    10272.51    436.01 o 
   2   8   8     4317.55     4248.33    167.99 o 
   3   8   8     7549.52     7242.38    323.38 o 
   4   8   8      213.15      226.58     25.98 o 
   5   8   8       68.02       40.98     24.04 o 
   6   8   8       17.69       13.94     25.99 o 
   7   8   8     3176.44     3030.62    172.34 o 
   8   8   8      229.84      207.28     31.05 o 
   9   8   8     2017.31     1946.55    191.84 o 
  10   8   8        2.98       20.03     33.16 o 
  11   8   8      496.98      560.51    105.15 o 
  12   8   8        1.48       -2.03     46.75 o 
 -13   9   8     1874.76     1905.74     94.09 o 
 -12   9   8        0.77       11.61     31.83 o 
 -11   9   8        2.47       33.88     27.09 o 
 -10   9   8       27.35       48.99     25.59 o 
  -9   9   8     4082.79     4039.98    120.86 o 
  -8   9   8      126.72      174.46     27.07 o 
  -7   9   8    12250.21    12355.24    437.86 o 
  -6   9   8      154.39      205.50     37.59 o 
  -5   9   8     4089.96     3833.58    167.79 o 
  -4   9   8      483.29      476.25     19.86 o 
  -3   9   8      987.56     1035.84     34.69 o 
  -2   9   8      367.11      401.34     22.36 o 
  -1   9   8    11022.03    10345.26    463.18 o 
   0   9   8       88.83      142.68     19.07 o 
   1   9   8     7391.98     7281.68    274.49 o 
   2   9   8      474.43      503.35     35.60 o 
   3   9   8     2243.30     2148.24    106.24 o 
   4   9   8      146.45      149.51     23.19 o 
   5   9   8        0.18       42.68     23.31 o 
   6   9   8        0.36        9.87     26.45 o 
   7   9   8      829.11      883.48     65.07 o 
   8   9   8       84.80       97.95     34.29 o 
   9   9   8      238.72      305.25     57.95 o 
  10   9   8       26.73       86.67     73.72 o 
  11   9   8        0.04      -41.91     52.80 o 
  12   9   8       30.46       87.32     46.18 o 
 -12  10   8      599.01      624.63     43.79 o 
 -11  10   8       48.59       89.03     35.69 o 
 -10  10   8      647.53      702.41     33.84 o 
  -9  10   8       83.48      103.72     24.98 o 
  -8  10   8     7269.33     7402.83    274.92 o 
  -7  10   8      162.43      192.38     23.66 o 
  -6  10   8     8900.83     8825.66    396.78 o 
  -5  10   8     1136.66     1093.53     65.70 o 
  -4  10   8     1819.01     1778.23     85.58 o 
  -3  10   8      548.77      544.10     23.30 o 
  -2  10   8     3306.53     3309.57    145.72 o 
  -1  10   8      672.71      654.48     23.78 o 
   0  10   8     8014.76     7604.29    318.08 o 
   1  10   8     2175.44     2222.27     68.15 o 
   2  10   8     3815.51     3804.47    130.99 o 
   3  10   8     2437.08     2252.93    125.05 o 
   4  10   8     1825.86     1727.00     81.64 o 
   5  10   8       58.14       80.42     23.68 o 
   6  10   8      137.94      149.93     27.00 o 
   7  10   8      651.81      634.67     40.95 o 
   8  10   8       14.14       81.46     35.70 o 
   9  10   8      655.27      670.40     64.01 o 
  10  10   8        8.07       32.12     48.51 o 
  11  10   8      103.74      110.37     44.09 o 
 -12  11   8       54.67      113.93     38.04 o 
 -11  11   8        5.13        3.23     41.04 o 
 -10  11   8      167.62      178.84     35.43 o 
  -9  11   8      714.68      725.62     31.14 o 
  -8  11   8      126.53       97.46     27.41 o 
  -7  11   8     3336.13     3258.43    157.96 o 
  -6  11   8      817.77      895.75     52.95 o 
  -5  11   8     2564.73     2498.74     94.95 o 
  -4  11   8     1627.87     1653.37     61.64 o 
  -3  11   8      705.00      746.23     38.23 o 
  -2  11   8     1373.83     1303.49     73.42 o 
  -1  11   8     1177.93     1260.16     61.68 o 
   0  11   8     5424.40     5157.88    274.43 o 
   1  11   8     3283.69     3259.72    174.39 o 
   2  11   8     9942.53     9355.80    496.66 o 
   3  11   8     2136.21     1986.07    109.46 o 
   4  11   8     1463.85     1400.13     85.48 o 
   5  11   8      150.77      177.00     24.82 o 
   6  11   8     1059.73     1003.91     57.69 o 
   7  11   8        4.88        7.48     30.25 o 
   8  11   8     3774.59     3657.54    374.53 o 
   9  11   8       86.10       82.19     48.71 o 
  10  11   8     1058.90     1115.68     76.14 o 
  11  11   8      115.28       88.17     41.17 o 
 -12  12   8        0.08       52.56     46.54 o 
 -11  12   8       84.70       88.89     44.23 o 
 -10  12   8       65.68      120.08     40.32 o 
  -9  12   8       41.47       69.45     30.29 o 
  -8  12   8      538.00      541.83     25.43 o 
  -7  12   8      593.80      559.07     30.03 o 
  -6  12   8     1166.75     1150.11     32.81 o 
  -5  12   8      747.49      722.45     38.92 o 
  -4  12   8     2372.27     2319.19    110.10 o 
  -3  12   8       50.07       48.95     19.89 o 
  -2  12   8     2986.84     2958.21    165.19 o 
  -1  12   8     3110.32     2876.26    136.66 o 
   0  12   8      904.07      912.40     37.48 o 
   1  12   8     6698.49     6388.44    248.49 o 
   2  12   8      383.01      345.53     24.81 o 
   3  12   8     2475.95     2331.92     75.19 o 
   4  12   8     2992.24     2712.11    170.26 o 
   5  12   8      209.67      223.86     42.57 o 
   6  12   8     2380.85     2221.02    112.98 o 
   7  12   8     4257.59     4075.74    257.39 o 
   8  12   8      376.47      370.06     61.87 o 
   9  12   8     3269.77     3369.76    272.54 o 
  10  12   8      123.49       84.20     41.87 o 
  11  12   8      858.02      927.65     56.56 o 
 -11  13   8       25.72       46.29     47.51 o 
 -10  13   8       55.25      112.69     37.58 o 
  -9  13   8      186.52      249.26     40.09 o 
  -8  13   8      115.85      166.53     34.13 o 
  -7  13   8      302.70      348.86     22.79 o 
  -6  13   8       50.08       60.55     21.45 o 
  -5  13   8        3.66       45.19     23.40 o 
  -4  13   8        1.43       -4.48     19.08 o 
  -3  13   8     1005.18     1024.93     24.28 o 
  -2  13   8     2278.68     2239.43     89.47 o 
  -1  13   8     4295.45     4066.99    215.21 o 
   0  13   8     1982.23     1842.78     73.81 o 
   1  13   8      466.14      498.86     24.80 o 
   2  13   8     1833.46     1694.29     82.69 o 
   3  13   8     1386.24     1317.91     67.36 o 
   4  13   8      134.61      166.49     28.08 o 
   5  13   8     3436.25     3234.36    194.30 o 
   6  13   8     3081.00     3062.55    243.35 o 
   7  13   8      664.49      693.50     84.08 o 
   8  13   8     4453.83     4459.33    263.48 o 
   9  13   8      149.64      183.62     40.59 o 
  10  13   8     1887.88     1818.39     54.83 o 
 -11  14   8     1014.81     1070.75     47.56 o 
 -10  14   8      153.46      226.22     37.20 o 
  -9  14   8      734.84      816.62     51.94 o 
  -8  14   8     1021.93     1013.13     95.51 o 
  -7  14   8       31.66       70.66     26.53 o 
  -6  14   8      831.31      870.09     53.17 o 
  -5  14   8      835.30      859.93     47.29 o 
  -4  14   8       31.56       62.10     21.91 o 
  -3  14   8     3115.06     3028.21    142.60 o 
  -2  14   8     2435.43     2405.11    126.39 o 
  -1  14   8     4003.24     3779.57    168.70 o 
   0  14   8     2330.48     2256.30    110.12 o 
   1  14   8      795.68      822.36     24.83 o 
   2  14   8      240.89      229.66     27.71 o 
   3  14   8       37.14       45.62     28.06 o 
   4  14   8     1696.41     1685.57     99.04 o 
   5  14   8      973.95      890.24     56.52 o 
   6  14   8     2631.77     2512.25    170.96 o 
   7  14   8     1302.36     1370.99     39.50 o 
   8  14   8       37.49       33.21     46.57 o 
   9  14   8     1079.78      990.27     40.48 o 
  10  14   8      366.86      354.91     50.00 o 
 -10  15   8     1496.30     1559.67     75.05 o 
  -9  15   8      260.97      362.89     41.00 o 
  -8  15   8      247.62      258.52     34.02 o 
  -7  15   8     1565.47     1597.00     97.39 o 
  -6  15   8      974.75     1040.22     56.00 o 
  -5  15   8     1065.91     1081.53     67.38 o 
  -4  15   8     7995.31     7649.30    511.22 o 
  -3  15   8      124.50      105.62     21.00 o 
  -2  15   8     3392.66     3355.62    149.45 o 
  -1  15   8     1448.86     1330.94     58.95 o 
   0  15   8      809.14      817.44     50.08 o 
   1  15   8      338.22      343.94     25.68 o 
   2  15   8      521.96      563.86     30.44 o 
   3  15   8       16.08       53.24     25.89 o 
   4  15   8      707.85      705.45     56.63 o 
   5  15   8      313.64      320.97     31.24 o 
   6  15   8      695.99      735.65     52.51 o 
   7  15   8       35.67       62.50     39.69 o 
   8  15   8       46.54        5.35     41.29 o 
   9  15   8       94.05       94.13     46.96 o 
 -10  16   8       11.04       -6.98     42.95 o 
  -9  16   8     1019.33      986.16     44.90 o 
  -8  16   8       38.21        0.93     32.44 o 
  -7  16   8       22.18       32.23     34.74 o 
  -6  16   8      313.23      335.49     44.84 o 
  -5  16   8     3517.43     3788.50    281.28 o 
  -4  16   8      435.27      443.69     29.37 o 
  -3  16   8     6170.91     6039.89    268.87 o 
  -2  16   8       96.52      122.27     26.22 o 
  -1  16   8     1774.73     1822.24     80.04 o 
   0  16   8      297.41      328.18     27.62 o 
   1  16   8        6.02       24.59     26.34 o 
   2  16   8      678.66      708.43     44.94 o 
   3  16   8      879.14      852.29     54.89 o 
   4  16   8      173.70      177.32     36.39 o 
   5  16   8      197.55      230.69     37.59 o 
   6  16   8      126.58      157.05     35.95 o 
   7  16   8       45.51       72.40     34.91 o 
   8  16   8       22.02       39.35     42.43 o 
   9  16   8        1.17       17.82     43.08 o 
  -9  17   8       50.58       90.69     45.71 o 
  -8  17   8       25.54       66.22     44.58 o 
  -7  17   8        1.84       38.86     39.53 o 
  -6  17   8      421.23      451.37     36.58 o 
  -5  17   8      516.51      587.95     40.89 o 
  -4  17   8     2401.11     2550.21    221.05 o 
  -3  17   8      574.44      576.85     32.34 o 
  -2  17   8     1162.63     1183.48     64.72 o 
  -1  17   8      622.31      570.63     37.17 o 
   0  17   8        0.04       -8.92     25.11 o 
   1  17   8      156.67      154.61     29.20 o 
   2  17   8     1285.62     1262.08     65.94 o 
   3  17   8     1865.65     1918.67     63.10 o 
   4  17   8     1284.69     1403.39     43.72 o 
   5  17   8     2943.03     2872.29     52.87 o 
   6  17   8      118.07      158.05     36.02 o 
   7  17   8      876.95      849.22     68.27 o 
   8  17   8        9.12       51.98     44.19 o 
  -9  18   8       70.63       75.97     38.97 o 
  -8  18   8        4.29       25.35     46.24 o 
  -7  18   8        1.27       16.84     42.46 o 
  -6  18   8      168.74      200.89     39.55 o 
  -5  18   8      264.81      271.19     46.61 o 
  -4  18   8     1484.07     1580.48    125.43 o 
  -3  18   8      554.18      550.15     32.21 o 
  -2  18   8     2257.18     2301.96     65.91 o 
  -1  18   8       95.73      102.20     31.82 o 
   0  18   8      435.36      434.18     31.30 o 
   1  18   8        0.97        7.52     27.33 o 
   2  18   8     1087.58     1063.53     42.91 o 
   3  18   8      311.76      347.38     32.32 o 
   4  18   8     3205.54     3372.14     46.05 o 
   5  18   8      131.51      141.68     38.47 o 
   6  18   8     2855.72     2824.09     52.73 o 
   7  18   8       87.06       93.73     46.94 o 
   8  18   8      202.22      280.76     47.26 o 
  -8  19   8        5.94       55.41     45.77 o 
  -7  19   8       22.51       20.76     38.24 o 
  -6  19   8       21.45      -15.45     43.39 o 
  -5  19   8     1009.19      870.29     55.86 o 
  -4  19   8      235.73      300.46     34.97 o 
  -3  19   8     1745.80     1803.65     79.67 o 
  -2  19   8        2.99       40.33     39.42 o 
  -1  19   8     1141.82     1178.43     44.23 o 
   0  19   8       13.31        7.43     32.14 o 
   1  19   8      138.17      151.47     32.28 o 
   2  19   8       98.81      127.20     29.90 o 
   3  19   8     1871.79     1785.72     90.10 o 
   4  19   8        1.86       -7.30     38.34 o 
   5  19   8     2546.89     2657.87     43.80 o 
   6  19   8        5.26       29.87     40.57 o 
   7  19   8      803.49      853.12     49.74 o 
  -7  20   8        4.86      -18.85     47.15 o 
  -6  20   8      606.58      663.76     60.05 o 
  -5  20   8      701.07      725.42     67.17 o 
  -4  20   8      859.94      887.98     43.54 o 
  -3  20   8      798.96      887.50     67.43 o 
  -2  20   8      530.46      575.85     42.97 o 
  -1  20   8       21.24      -17.57     35.46 o 
   0  20   8        8.42        3.93     32.28 o 
   1  20   8      584.74      599.25     34.15 o 
   2  20   8      679.10      709.31     36.24 o 
   3  20   8      922.28     1007.20     42.26 o 
   4  20   8     1024.84     1046.13     43.32 o 
   5  20   8      309.61      353.80     43.26 o 
   6  20   8      545.82      516.89     45.57 o 
  -6  21   8      242.41      278.04     47.80 o 
  -5  21   8      216.12      239.42     43.70 o 
  -4  21   8     1525.45     1619.72    143.81 o 
  -3  21   8        2.81        8.31     39.85 o 
  -2  21   8      927.92     1002.88     64.44 o 
  -1  21   8      583.96      645.86     58.00 o 
   0  21   8       24.45       24.30     44.12 o 
   1  21   8      633.94      678.78     38.74 o 
   2  21   8      391.10      423.24     37.80 o 
   3  21   8      335.45      362.94     38.29 o 
   4  21   8      591.70      640.14     45.63 o 
   5  21   8       65.00       60.12     45.57 o 
  -4  22   8       10.72       27.76     44.08 o 
  -3  22   8     1190.38     1314.00     89.68 o 
  -2  22   8      434.89      487.15     62.65 o 
  -1  22   8      583.50      617.75     48.76 o 
   0  22   8     1121.99     1188.41    135.52 o 
   1  22   8      118.86      134.23     42.76 o 
   2  22   8      342.81      354.16     38.63 o 
   3  22   8       86.44      137.21     39.85 o 
  -1  23   8      754.38      824.19     50.12 o 
   0  23   8      732.65      654.29     92.48 o 
 -13   0   9       63.25       84.97     45.93 o 
 -11   0   9       40.66       51.30     37.38 o 
  -9   0   9      530.65      564.90     51.39 o 
  -7   0   9     6279.30     6384.49    598.65 o 
  -5   0   9     9375.61     8979.90    907.04 o 
  -3   0   9     2943.47     3168.60    129.32 o 
  -1   0   9     2622.76     2476.04     36.58 o 
   1   0   9    18686.68    17574.31   1258.16 o 
   3   0   9    20368.16    20552.95    155.31 o 
   5   0   9     5125.75     5223.51    221.18 o 
   7   0   9      138.80      201.84     49.55 o 
   9   0   9     5862.76     5855.70     73.72 o 
  11   0   9     3171.79     2761.72    548.71 o 
 -13   1   9      566.18      550.17     33.60 o 
 -12   1   9       19.50       75.93     30.23 o 
 -11   1   9      108.09      127.85     25.82 o 
 -10   1   9       87.30      102.00     23.44 o 
  -9   1   9      151.19      140.43     22.10 o 
  -8   1   9      897.31      924.86     55.36 o 
  -7   1   9     1670.30     1659.13    118.95 o 
  -6   1   9     5568.71     5387.45    373.48 o 
  -5   1   9      572.10      603.04     35.04 o 
  -4   1   9     3678.31     3621.09    159.55 o 
  -3   1   9       49.86       18.00     18.61 o 
  -2   1   9      302.93      282.38     22.50 o 
  -1   1   9     3375.69     3333.12    127.00 o 
   0   1   9     3836.93     3628.13     80.07 o 
   1   1   9     1988.10     1929.36     58.32 o 
   2   1   9    12822.26    12983.92    213.56 o 
   3   1   9     1613.22     1622.03     27.60 o 
   4   1   9     2861.14     2767.62     44.48 o 
   5   1   9        4.31       22.19     22.27 o 
   6   1   9      218.07      254.88     26.34 o 
   7   1   9       11.67       41.95     23.49 o 
   8   1   9     2998.94     2839.97    286.93 o 
   9   1   9       77.98       40.04     34.58 o 
  10   1   9     3995.86     4034.84    455.67 o 
  11   1   9      478.31      480.92     53.88 o 
  12   1   9     1002.37      901.03    118.63 o 
 -13   2   9       32.83       86.95     33.25 o 
 -12   2   9     1428.39     1329.94     45.65 o 
 -11   2   9      231.14      271.87     27.16 o 
 -10   2   9       20.63       55.96     24.84 o 
  -9   2   9      970.37      946.06     62.02 o 
  -8   2   9     4191.05     4056.86    239.78 o 
  -7   2   9     1833.65     1771.94     51.26 o 
  -6   2   9     4790.62     4920.49    248.58 o 
  -5   2   9      866.65      971.90     45.27 o 
  -4   2   9     6167.10     5904.82    197.61 o 
  -3   2   9      870.37      773.44     44.85 o 
  -2   2   9     1074.92     1007.90     60.06 o 
  -1   2   9     2165.81     1997.59    100.87 o 
   0   2   9     3003.05     2852.50     57.39 o 
   1   2   9     6573.07     6308.87     75.73 o 
   2   2   9     3875.77     3800.16     39.16 o 
   3   2   9     5393.25     5334.00     41.69 o 
   4   2   9        8.44       37.14     34.02 o 
   5   2   9     1297.29     1320.99     27.47 o 
   6   2   9        4.36       37.50     20.30 o 
   7   2   9      295.70      320.59     23.38 o 
   8   2   9      167.27      176.87     30.86 o 
   9   2   9     1958.16     1952.21    251.05 o 
  10   2   9      808.74      809.73    106.84 o 
  11   2   9     1686.57     1646.00    214.20 o 
  12   2   9      432.29      478.34     69.43 o 
 -13   3   9     1627.21     1526.81     74.59 o 
 -12   3   9      198.81      196.41     26.88 o 
 -11   3   9     1089.68     1078.19     56.38 o 
 -10   3   9      625.54      578.30     25.59 o 
  -9   3   9      410.45      443.50     32.07 o 
  -8   3   9     1575.80     1555.76     78.42 o 
  -7   3   9     5616.37     5435.26    345.90 o 
  -6   3   9        1.12       12.86     21.58 o 
  -5   3   9     7101.99     7101.09    256.05 o 
  -4   3   9      192.44      198.15     23.80 o 
  -3   3   9     2209.78     2230.41     74.87 o 
  -2   3   9     1864.55     1888.12     68.26 o 
  -1   3   9      740.33      696.70     26.29 o 
   0   3   9     1141.12     1076.39     30.05 o 
   1   3   9     1080.77     1065.07     37.44 o 
   2   3   9      749.55      709.94     31.13 o 
   3   3   9      905.36      929.89     38.14 o 
   4   3   9       75.60       57.16     18.25 o 
   5   3   9       72.21       77.48     20.70 o 
   6   3   9        4.27        6.46     20.86 o 
   7   3   9       13.73       26.27     24.11 o 
   8   3   9       65.95       76.34     44.20 o 
   9   3   9      219.67      241.78     36.17 o 
  10   3   9       80.13       70.74     34.18 o 
  11   3   9      335.41      405.19     59.75 o 
  12   3   9      166.10      138.90     43.01 o 
 -13   4   9      241.70      237.50     32.81 o 
 -12   4   9     1047.33      924.23     36.48 o 
 -11   4   9     1134.03     1201.09     42.02 o 
 -10   4   9      143.10      113.51     24.52 o 
  -9   4   9     1801.61     1802.08    106.02 o 
  -8   4   9     1069.13     1101.53     50.54 o 
  -7   4   9      443.75      439.67     46.80 o 
  -6   4   9     8053.17     7717.77    411.77 o 
  -5   4   9      578.83      590.92     37.11 o 
  -4   4   9     6209.38     6083.13    260.99 o 
  -3   4   9     4133.35     4039.40    183.81 o 
  -2   4   9     4185.09     4098.47    168.35 o 
  -1   4   9     1268.87     1139.89     56.79 o 
   0   4   9     1525.24     1416.66     47.72 o 
   1   4   9     1154.28     1109.49     60.55 o 
   2   4   9       51.75       66.89     29.45 o 
   3   4   9     1169.86     1171.11     61.39 o 
   4   4   9     1544.07     1472.35     73.94 o 
   5   4   9       12.78       29.31     19.54 o 
   6   4   9     1580.92     1531.24    111.49 o 
   7   4   9      366.84      447.98     53.90 o 
   8   4   9     1169.08     1084.11    112.81 o 
   9   4   9     1028.79      985.17    109.07 o 
  10   4   9      697.03      715.19     70.72 o 
  11   4   9       80.77       32.28     45.95 o 
  12   4   9       60.26       99.24     50.55 o 
 -13   5   9      322.95      323.72     34.73 o 
 -12   5   9      208.65      193.07     30.97 o 
 -11   5   9      704.23      724.16     37.20 o 
 -10   5   9     1140.94     1130.46     77.86 o 
  -9   5   9      142.61      144.44     23.77 o 
  -8   5   9      389.20      418.66     22.55 o 
  -7   5   9       88.50      115.57     23.28 o 
  -6   5   9      428.54      445.13     29.16 o 
  -5   5   9     1491.47     1478.91     50.92 o 
  -4   5   9     1056.18     1071.45     52.75 o 
  -3   5   9     2018.26     1884.76     84.44 o 
  -2   5   9     1750.27     1703.72     83.56 o 
  -1   5   9     6665.21     6418.49    268.59 o 
   0   5   9      799.59      711.21     47.67 o 
   1   5   9       83.05      115.07     20.33 o 
   2   5   9     7855.53     7305.37    358.66 o 
   3   5   9     1859.08     1809.95     57.81 o 
   4   5   9     2186.86     2058.59    101.37 o 
   5   5   9     6482.29     6283.17    282.08 o 
   6   5   9        8.45       52.24     24.20 o 
   7   5   9     4703.46     4568.41    311.95 o 
   8   5   9     2705.07     2541.71    221.34 o 
   9   5   9     1443.84     1349.62    136.83 o 
  10   5   9     1126.13     1055.23    119.62 o 
  11   5   9       69.82       46.84     39.84 o 
  12   5   9      184.50      113.77     52.44 o 
 -13   6   9        3.24       38.82     38.61 o 
 -12   6   9       13.98       49.28     28.94 o 
 -11   6   9        2.49       37.01     27.45 o 
 -10   6   9      329.76      329.05     27.34 o 
  -9   6   9       74.68       81.41     24.01 o 
  -8   6   9      691.98      682.32     27.61 o 
  -7   6   9      143.65      176.32     22.22 o 
  -6   6   9      176.42      195.73     21.27 o 
  -5   6   9     1345.76     1360.14     56.64 o 
  -4   6   9     2820.32     2846.95    135.07 o 
  -3   6   9      606.15      560.48     32.48 o 
  -2   6   9    10370.96    10059.46    431.98 o 
  -1   6   9      500.90      475.42     19.90 o 
   0   6   9     3653.00     3502.61    122.65 o 
   1   6   9     5299.28     5006.49    196.87 o 
   2   6   9       19.27       48.35     19.35 o 
   3   6   9     3788.73     3719.97    154.35 o 
   4   6   9    11598.49    11375.35    560.80 o 
   5   6   9      704.23      741.03     47.62 o 
   6   6   9    13205.31    12520.07    667.96 o 
   7   6   9      395.07      361.15     27.97 o 
   8   6   9     6536.30     6200.69    558.22 o 
   9   6   9      745.84      753.53     82.46 o 
  10   6   9      331.26      337.63     57.36 o 
  11   6   9      413.76      405.41     47.93 o 
  12   6   9      434.32      542.89     84.60 o 
 -12   7   9      162.03      130.40     32.46 o 
 -11   7   9       10.73       37.59     28.60 o 
 -10   7   9     1051.07      979.48     66.59 o 
  -9   7   9     1026.92     1102.88     34.50 o 
  -8   7   9     1994.03     2047.15     97.60 o 
  -7   7   9      879.53      928.04     39.54 o 
  -6   7   9      398.45      433.97     22.74 o 
  -5   7   9       10.70       79.58     21.80 o 
  -4   7   9      158.23      171.33     22.46 o 
  -3   7   9     4017.94     3943.60    129.45 o 
  -2   7   9      293.13      286.69     23.04 o 
  -1   7   9    10053.70     9247.80    391.24 o 
   0   7   9      859.88      781.54     29.41 o 
   1   7   9     1513.63     1437.14     70.81 o 
   2   7   9     1649.65     1513.79     70.40 o 
   3   7   9     1655.80     1581.70     93.46 o 
   4   7   9      726.65      661.57     34.97 o 
   5   7   9     7970.48     7680.57    521.98 o 
   6   7   9       20.48       34.87     26.30 o 
   7   7   9     5519.38     5424.79    369.49 o 
   8   7   9        0.81       10.28     36.32 o 
   9   7   9      633.00      680.55     87.19 o 
  10   7   9      233.94      265.88     42.95 o 
  11   7   9      298.55      286.03     47.41 o 
 -12   8   9        0.05       33.11     32.44 o 
 -11   8   9     1602.60     1597.49     77.24 o 
 -10   8   9       16.53       46.45     25.87 o 
  -9   8   9     4368.40     4335.15    167.91 o 
  -8   8   9      155.99      204.76     26.70 o 
  -7   8   9     2575.17     2551.83     83.86 o 
  -6   8   9        3.53        0.43     22.37 o 
  -5   8   9        5.56        0.30     24.50 o 
  -4   8   9     1944.19     1884.55     83.05 o 
  -3   8   9      970.99      979.71     53.25 o 
  -2   8   9     6731.26     6520.11    185.79 o 
  -1   8   9     2585.43     2641.36     94.46 o 
   0   8   9     5793.18     5535.95    240.08 o 
   1   8   9      511.41      494.31     25.14 o 
   2   8   9      434.50      435.60     20.92 o 
   3   8   9       14.21       47.46     20.49 o 
   4   8   9      953.20      917.10     52.86 o 
   5   8   9       49.05       52.20     27.02 o 
   6   8   9     4961.88     4753.44    326.04 o 
   7   8   9      233.08      280.23     38.50 o 
   8   8   9     1348.28     1302.79    117.39 o 
   9   8   9      172.84      163.79     34.89 o 
  10   8   9        1.46       84.71     44.38 o 
  11   8   9       82.07      -15.83     48.30 o 
 -12   9   9      540.56      589.60     57.04 o 
 -11   9   9       12.03       13.42     26.51 o 
 -10   9   9     3178.50     3086.37    106.00 o 
  -9   9   9        1.12       13.45     26.59 o 
  -8   9   9     3007.45     3019.30    115.88 o 
  -7   9   9        4.62       54.15     34.66 o 
  -6   9   9        0.41       12.04     23.51 o 
  -5   9   9       43.55       59.12     22.29 o 
  -4   9   9     1630.96     1602.11     77.50 o 
  -3   9   9      690.49      697.13     20.61 o 
  -2   9   9     2715.08     2616.59    117.12 o 
  -1   9   9       22.18       49.77     20.45 o 
   0   9   9     1263.20     1313.71     49.43 o 
   1   9   9       51.16       74.79     18.60 o 
   2   9   9        2.41       37.82     17.07 o 
   3   9   9       34.91       41.69     22.87 o 
   4   9   9        0.41       21.56     25.66 o 
   5   9   9       24.33       16.31     26.24 o 
   6   9   9      136.48      171.06     25.55 o 
   7   9   9        6.79       35.79     27.84 o 
   8   9   9       94.67       62.43     32.65 o 
   9   9   9       88.11       93.70     32.43 o 
  10   9   9       27.74       39.46     44.50 o 
  11   9   9       43.08       63.89     55.37 o 
 -12  10   9       81.87      107.94     43.24 o 
 -11  10   9     2030.18     2009.19    109.45 o 
 -10  10   9       79.75      110.47     31.49 o 
  -9  10   9     3991.79     4002.36    120.30 o 
  -8  10   9      461.06      497.42     30.77 o 
  -7  10   9     1649.74     1670.53     84.99 o 
  -6  10   9      516.07      479.85     28.88 o 
  -5  10   9      789.71      743.52     52.26 o 
  -4  10   9        0.42       52.62     22.29 o 
  -3  10   9     1265.99     1353.03     52.76 o 
  -2  10   9     2272.06     2232.98     94.20 o 
  -1  10   9     4692.99     4618.96    200.42 o 
   0  10   9     2126.12     2071.39     99.36 o 
   1  10   9      961.02     1008.66     31.99 o 
   2  10   9     1043.94     1032.23     29.10 o 
   3  10   9      629.78      620.97     35.06 o 
   4  10   9      140.60      156.72     26.99 o 
   5  10   9       42.10       40.85     22.58 o 
   6  10   9      393.74      489.59     53.56 o 
   7  10   9       61.92       89.55     28.90 o 
   8  10   9      459.99      494.77     64.56 o 
   9  10   9        1.04       33.06     35.66 o 
  10  10   9        0.02       21.35     44.85 o 
  11  10   9      289.27      326.00     57.18 o 
 -11  11   9       33.30       32.14     37.38 o 
 -10  11   9     1086.68     1128.10     57.99 o 
  -9  11   9      716.03      675.67     29.23 o 
  -8  11   9     1763.91     1748.19     83.19 o 
  -7  11   9      797.69      829.69     24.81 o 
  -6  11   9      664.52      640.93     27.40 o 
  -5  11   9        7.08      -10.22     23.48 o 
  -4  11   9      173.84      194.68     21.28 o 
  -3  11   9     3252.80     3211.45     80.08 o 
  -2  11   9      346.30      372.43     37.36 o 
  -1  11   9     6088.18     5988.78    281.83 o 
   0  11   9     1533.24     1498.09     56.26 o 
   1  11   9     3726.72     3702.18    144.33 o 
   2  11   9      906.86      833.45     32.27 o 
   3  11   9       22.07       36.78     20.79 o 
   4  11   9      160.03      129.21     28.61 o 
   5  11   9     2702.40     2495.59     97.39 o 
   6  11   9        6.31       29.62     26.06 o 
   7  11   9     2524.88     2422.49    140.60 o 
   8  11   9      245.15      247.56     50.66 o 
   9  11   9      230.83      208.42     38.39 o 
  10  11   9      118.23      125.81     53.52 o 
 -11  12   9      170.16      151.15     49.62 o 
 -10  12   9      188.47      227.63     48.81 o 
  -9  12   9      704.34      723.42     32.22 o 
  -8  12   9      617.36      640.97     30.44 o 
  -7  12   9      943.68      941.93     32.35 o 
  -6  12   9        9.97       29.90     27.04 o 
  -5  12   9     1544.17     1567.89     52.30 o 
  -4  12   9      435.93      504.50     33.81 o 
  -3  12   9      252.02      266.64     24.45 o 
  -2  12   9     5208.24     5251.46    170.18 o 
  -1  12   9      121.94      130.95     23.05 o 
   0  12   9     4814.41     4831.08    165.43 o 
   1  12   9     3616.03     3551.93    154.32 o 
   2  12   9        2.94       -6.36     26.62 o 
   3  12   9     3969.26     3776.43    165.16 o 
   4  12   9     1715.83     1642.64     75.88 o 
   5  12   9     1015.98      994.73     66.10 o 
   6  12   9     5194.45     4893.33    246.41 o 
   7  12   9      168.71      119.26     31.48 o 
   8  12   9     1615.18     1578.94    151.15 o 
   9  12   9      542.80      568.42     51.28 o 
  10  12   9        9.32        7.04     53.82 o 
 -11  13   9      151.75      175.42     45.81 o 
 -10  13   9       35.80       76.23     45.62 o 
  -9  13   9      159.47      209.96     41.07 o 
  -8  13   9       26.92       52.70     27.99 o 
  -7  13   9        3.15       -7.37     27.73 o 
  -6  13   9      669.51      642.58     26.02 o 
  -5  13   9      530.39      564.53     43.50 o 
  -4  13   9     2536.10     2549.12    101.75 o 
  -3  13   9     1552.59     1513.50     47.04 o 
  -2  13   9      530.76      538.02     30.92 o 
  -1  13   9     1310.41     1289.22     66.39 o 
   0  13   9      413.04      458.55     26.02 o 
   1  13   9       98.99      126.93     31.93 o 
   2  13   9     4558.90     4300.74    259.40 o 
   3  13   9     1095.96     1024.32     49.89 o 
   4  13   9     1067.11     1018.33     81.12 o 
   5  13   9     4706.60     4480.07    225.56 o 
   6  13   9       79.65      158.23     33.68 o 
   7  13   9     3704.22     3534.49    224.19 o 
   8  13   9     1396.98     1424.37    169.63 o 
   9  13   9      602.11      669.82     58.09 o 
  10  13   9     1125.84     1118.19     50.46 o 
 -10  14   9       43.16       59.93     42.08 o 
  -9  14   9      331.31      446.57     68.51 o 
  -8  14   9      313.04      349.50     33.62 o 
  -7  14   9        5.62       39.76     29.75 o 
  -6  14   9     1725.86     1792.74     71.32 o 
  -5  14   9     1388.41     1376.24     61.67 o 
  -4  14   9     3195.55     3298.74    188.38 o 
  -3  14   9      228.10      290.90     27.11 o 
  -2  14   9     1266.90     1272.93    101.31 o 
  -1  14   9        0.97       10.05     27.86 o 
   0  14   9       18.47       36.38     25.58 o 
   1  14   9     2348.07     2233.54    110.76 o 
   2  14   9      775.48      723.93     42.74 o 
   3  14   9     1394.42     1424.57    122.05 o 
   4  14   9     1577.67     1572.25     65.11 o 
   5  14   9      256.65      293.33     26.68 o 
   6  14   9     1436.63     1468.02     56.00 o 
   7  14   9      649.61      600.85     41.87 o 
   8  14   9      986.60      998.19     67.68 o 
   9  14   9     1101.80     1040.39     46.12 o 
 -10  15   9      434.05      581.23     73.76 o 
  -9  15   9      174.62      209.53     47.79 o 
  -8  15   9      412.69      441.19     45.36 o 
  -7  15   9     2011.74     2131.92     61.38 o 
  -6  15   9       12.58       36.71     32.52 o 
  -5  15   9     3619.88     3458.69    166.35 o 
  -4  15   9      386.63      392.80     27.80 o 
  -3  15   9     1057.53     1067.90     48.83 o 
  -2  15   9      263.91      269.47     23.69 o 
  -1  15   9        0.37      -15.62     28.88 o 
   0  15   9        0.66       34.65     29.72 o 
   1  15   9      779.40      746.71     38.73 o 
   2  15   9      127.94      156.52     30.85 o 
   3  15   9      319.14      297.72     40.59 o 
   4  15   9       89.06      122.88     32.61 o 
   5  15   9       56.64       82.17     32.66 o 
   6  15   9       83.32       88.79     35.19 o 
   7  15   9       40.70       38.41     47.51 o 
   8  15   9      215.02      227.95     54.52 o 
   9  15   9      178.05      238.89     44.21 o 
  -9  16   9      151.05      143.17     50.63 o 
  -8  16   9     1331.95     1479.17     48.91 o 
  -7  16   9      147.91      134.57     32.46 o 
  -6  16   9     3296.12     3230.56    189.09 o 
  -5  16   9      285.43      288.75     28.08 o 
  -4  16   9     2721.51     2722.78    129.66 o 
  -3  16   9       55.69       70.92     27.86 o 
  -2  16   9      142.77      171.43     26.71 o 
  -1  16   9      206.91      245.73     27.26 o 
   0  16   9      469.33      493.78     32.57 o 
   1  16   9      293.35      339.21     32.59 o 
   2  16   9      234.50      248.11     26.87 o 
   3  16   9       76.26       86.87     29.23 o 
   4  16   9       13.30       24.93     32.58 o 
   5  16   9      135.02      127.75     40.02 o 
   6  16   9       20.65       48.51     39.89 o 
   7  16   9       13.75       48.52     36.46 o 
   8  16   9      110.39      133.69     45.86 o 
  -8  17   9       86.20      154.70     73.12 o 
  -7  17   9      534.40      551.07     46.49 o 
  -6  17   9      654.04      684.55     62.50 o 
  -5  17   9      953.29      971.89     88.27 o 
  -4  17   9      690.08      652.06     54.20 o 
  -3  17   9      177.36      135.93     26.95 o 
  -2  17   9       49.64       54.80     28.80 o 
  -1  17   9      485.66      480.20     25.32 o 
   0  17   9     1140.77     1021.42     62.83 o 
   1  17   9      499.01      513.82     33.01 o 
   2  17   9     2642.98     2478.17    105.22 o 
   3  17   9      214.83      216.22     32.01 o 
   4  17   9     1383.52     1486.13     42.66 o 
   5  17   9        3.78        0.35     39.93 o 
   6  17   9       21.30       66.26     39.83 o 
   7  17   9       41.15       32.13     39.48 o 
  -8  18   9       68.64       32.23     47.74 o 
  -7  18   9      538.21      613.42     42.55 o 
  -6  18   9      132.84      151.41     38.82 o 
  -5  18   9     2030.51     1930.65    136.86 o 
  -4  18   9      182.95      326.45     37.16 o 
  -3  18   9      463.12      553.25     41.43 o 
  -2  18   9       16.67       51.00     35.53 o 
  -1  18   9      193.91      220.95     34.88 o 
   0  18   9       30.77       41.19     35.30 o 
   1  18   9     4144.50     4128.79     54.74 o 
   2  18   9      244.80      220.88     43.64 o 
   3  18   9     3452.64     3668.76    140.01 o 
   4  18   9      277.54      228.84     39.23 o 
   5  18   9      895.91      958.67     40.91 o 
   6  18   9      335.21      311.95     42.25 o 
   7  18   9      158.42      103.94     90.65 o 
  -7  19   9      132.44      175.99     48.55 o 
  -6  19   9     1449.97     1506.09     48.86 o 
  -5  19   9      105.97      139.05     39.73 o 
  -4  19   9      966.70     1082.07     77.57 o 
  -3  19   9       32.02       -2.14     58.46 o 
  -2  19   9        4.46       17.50     35.21 o 
  -1  19   9       74.15      118.09     33.31 o 
   0  19   9     1206.73     1163.15     37.54 o 
   1  19   9      162.02      137.87     31.40 o 
   2  19   9     2667.55     2743.00     43.82 o 
   3  19   9        2.66       32.69     41.98 o 
   4  19   9     1552.79     1558.06     42.72 o 
   5  19   9      186.37      210.67     41.05 o 
   6  19   9       25.83       59.42     43.72 o 
  -6  20   9      433.78      446.05     43.57 o 
  -5  20   9      398.96      410.09     52.22 o 
  -4  20   9        7.52       29.33     44.33 o 
  -3  20   9      102.58      124.55     44.79 o 
  -2  20   9      438.00      439.47     42.61 o 
  -1  20   9      364.97      399.33     39.37 o 
   0  20   9      641.32      665.08     37.03 o 
   1  20   9     1127.05     1093.24     40.92 o 
   2  20   9      247.63      286.17     40.93 o 
   3  20   9     1049.71     1025.23     44.98 o 
   4  20   9        6.16       27.24     42.90 o 
   5  20   9      155.01      134.16     90.65 o 
  -4  21   9       42.94       55.80     57.02 o 
  -3  21   9       46.94       56.54     39.84 o 
  -2  21   9      306.86      315.43     48.14 o 
  -1  21   9      275.11      267.15     41.03 o 
   0  21   9      231.49      255.96     38.59 o 
   1  21   9      208.84      245.71     36.12 o 
   2  21   9      111.59       98.82     44.29 o 
   3  21   9       87.87      118.84     46.02 o 
  -1  22   9      610.11      695.68     73.10 o 
   0  22   9       18.60       84.38     50.47 o 
 -12   0  10       48.43       58.33     43.31 o 
 -10   0  10      891.56      842.85     71.04 o 
  -8   0  10     6995.66     6830.40    701.51 o 
  -6   0  10     6802.39     6398.84    606.38 o 
  -4   0  10      101.19      106.08     22.02 o 
  -2   0  10    16274.31    16274.37    411.53 o 
   0   0  10    19449.61    18769.65    368.62 o 
   2   0  10    15679.22    15762.64    378.90 o 
   4   0  10       33.78       33.84     27.86 o 
   6   0  10     6743.55     6976.32     84.60 o 
   8   0  10     6972.09     6759.74     78.56 o 
  10   0  10      728.30      638.12    116.63 o 
 -13   1  10       25.35       90.65     87.02 o 
 -12   1  10        4.76       -8.73     30.16 o 
 -11   1  10      460.58      476.33     41.44 o 
 -10   1  10      454.86      500.56     28.62 o 
  -9   1  10     3117.09     3115.75    160.00 o 
  -8   1  10      973.51      930.21     56.91 o 
  -7   1  10     6426.47     6357.65    428.11 o 
  -6   1  10        2.56        3.41     17.24 o 
  -5   1  10     2768.16     2430.61    139.62 o 
  -4   1  10      934.64      947.71     41.32 o 
  -3   1  10     2181.87     1878.31    105.11 o 
  -2   1  10     1125.26     1082.14     55.40 o 
  -1   1  10    14054.46    13547.78    129.61 o 
   0   1  10      564.07      576.57     25.45 o 
   1   1  10    12947.77    12478.13    265.51 o 
   2   1  10       10.03       18.72     20.21 o 
   3   1  10     1224.72     1171.21     56.54 o 
   4   1  10      238.81      243.22     20.53 o 
   5   1  10     1303.48     1341.96     27.94 o 
   6   1  10      196.66      200.96     30.88 o 
   7   1  10     5186.79     5324.54     37.12 o 
   8   1  10      731.60      659.44     50.88 o 
   9   1  10     2697.76     2635.75    259.57 o 
  10   1  10      639.23      684.95     63.03 o 
  11   1  10        4.08       37.20     39.46 o 
 -12   2  10      138.22      165.85     31.18 o 
 -11   2  10      866.85      879.41     46.84 o 
 -10   2  10      669.06      667.55     40.93 o 
  -9   2  10     2432.00     2551.68    152.38 o 
  -8   2  10      882.23      961.88     46.03 o 
  -7   2  10     3308.66     3138.04    185.32 o 
  -6   2  10      181.33      181.50     19.31 o 
  -5   2  10      191.36      236.77     19.43 o 
  -4   2  10     1557.04     1618.57     55.38 o 
  -3   2  10     2651.88     2544.66    111.26 o 
  -2   2  10     4279.13     4066.77    165.44 o 
  -1   2  10     1748.98     1590.40     75.45 o 
   0   2  10     3558.03     3246.06    145.73 o 
   1   2  10        3.81       37.91     18.51 o 
   2   2  10     1322.36     1333.18     24.57 o 
   3   2  10      169.06      150.33     23.94 o 
   4   2  10       57.05       66.86     20.48 o 
   5   2  10      178.82      232.92     23.90 o 
   6   2  10     1870.04     1895.57     74.04 o 
   7   2  10     1899.96     1867.57    123.60 o 
   8   2  10     3371.55     3172.54    336.16 o 
   9   2  10     1342.12     1396.92    177.70 o 
  10   2  10     1253.86     1270.34    125.04 o 
  11   2  10      284.08      352.43     41.46 o 
 -12   3  10       35.82       36.42     29.17 o 
 -11   3  10      648.99      617.94     34.32 o 
 -10   3  10     1629.03     1603.25     93.69 o 
  -9   3  10      332.40      333.94     25.90 o 
  -8   3  10     4144.36     4165.77    250.30 o 
  -7   3  10       65.33       58.83     24.05 o 
  -6   3  10     1483.93     1519.74     75.75 o 
  -5   3  10      645.53      652.48     31.65 o 
  -4   3  10       17.08       56.78     18.96 o 
  -3   3  10      997.92     1063.42     49.57 o 
  -2   3  10      466.45      458.64     26.90 o 
  -1   3  10       10.61       36.90     21.09 o 
   0   3  10        0.57       33.80     21.25 o 
   1   3  10      233.68      256.75     20.00 o 
   2   3  10      233.15      256.57     18.67 o 
   3   3  10       18.59       23.59     21.46 o 
   4   3  10      200.74      209.19     19.39 o 
   5   3  10       96.20      100.26     22.88 o 
   6   3  10      707.37      684.78     24.10 o 
   7   3  10        5.40       48.05     26.13 o 
   8   3  10     1478.39     1393.91    137.50 o 
   9   3  10      212.10      194.98     33.08 o 
  10   3  10      423.14      483.06     56.78 o 
  11   3  10      376.45      364.42     48.86 o 
 -12   4  10      577.82      637.69     31.14 o 
 -11   4  10       45.23       72.79     27.24 o 
 -10   4  10      354.39      418.66     48.38 o 
  -9   4  10     2133.43     2205.96    128.24 o 
  -8   4  10      530.51      561.09     33.87 o 
  -7   4  10     3412.21     3449.27    129.21 o 
  -6   4  10     3982.25     3969.56    178.97 o 
  -5   4  10     3933.17     3901.81    147.04 o 
  -4   4  10     2293.02     2235.62    121.62 o 
  -3   4  10     1797.68     1668.07     86.76 o 
  -2   4  10      736.38      750.31     35.87 o 
  -1   4  10      160.13      163.31     20.68 o 
   0   4  10     2395.82     2244.57    133.53 o 
   1   4  10      853.31      839.26     61.59 o 
   2   4  10     1927.09     1751.51    101.94 o 
   3   4  10     1446.48     1354.93     87.86 o 
   4   4  10     1282.08     1221.96     63.22 o 
   5   4  10     2054.88     2030.97     95.55 o 
   6   4  10     1369.65     1373.85     84.61 o 
   7   4  10     1712.05     1670.24     96.14 o 
   8   4  10      529.36      538.83     54.18 o 
   9   4  10      400.61      521.32     97.81 o 
  10   4  10       86.12      114.01     42.89 o 
  11   4  10       65.09       80.36     49.37 o 
 -12   5  10      249.94      268.80     29.87 o 
 -11   5  10      421.89      472.77     30.39 o 
 -10   5  10       26.28       51.58     26.19 o 
  -9   5  10      109.91      134.69     22.74 o 
  -8   5  10      273.03      307.47     24.82 o 
  -7   5  10     2095.88     2084.38    117.86 o 
  -6   5  10     2769.39     2863.60    141.61 o 
  -5   5  10     3452.16     3485.65    104.06 o 
  -4   5  10     6144.78     5904.39    253.65 o 
  -3   5  10      304.12      262.27     22.60 o 
  -2   5  10     1901.76     1847.58     81.94 o 
  -1   5  10     4465.35     4283.83    155.24 o 
   0   5  10      633.63      629.22     42.74 o 
   1   5  10     5151.46     4726.76    215.99 o 
   2   5  10     4170.62     3840.54    143.99 o 
   3   5  10       68.05       94.29     23.19 o 
   4   5  10     7616.33     7152.03    294.83 o 
   5   5  10     3003.17     3022.30    142.86 o 
   6   5  10     2774.49     2666.21    171.30 o 
   7   5  10     3083.22     2996.85    176.16 o 
   8   5  10       79.37       95.04     35.73 o 
   9   5  10      588.70      587.50     81.22 o 
  10   5  10      682.54      641.31     54.87 o 
  11   5  10       26.94       36.55     42.68 o 
 -12   6  10       26.81       43.95     31.03 o 
 -11   6  10      420.55      416.93     28.40 o 
 -10   6  10      268.54      298.72     29.85 o 
  -9   6  10       17.25       22.97     24.34 o 
  -8   6  10      730.39      848.35     48.84 o 
  -7   6  10      632.39      678.45     39.48 o 
  -6   6  10     2091.57     1959.09    125.47 o 
  -5   6  10     7420.96     7317.02    223.82 o 
  -4   6  10      135.36      125.31     23.61 o 
  -3   6  10     4691.37     4654.06    205.01 o 
  -2   6  10     2867.47     2758.95    124.09 o 
  -1   6  10      140.51      135.83     20.14 o 
   0   6  10     7669.19     7447.37    400.79 o 
   1   6  10     7511.58     6873.05    256.37 o 
   2   6  10     1671.38     1713.09    124.68 o 
   3   6  10    18875.24    17967.82    785.51 o 
   4   6  10      274.78      277.89     23.54 o 
   5   6  10    11623.80    11665.71    609.23 o 
   6   6  10      974.09     1057.32     86.41 o 
   7   6  10      856.92      888.54     65.77 o 
   8   6  10     1006.84     1096.74    141.74 o 
   9   6  10      712.34      667.05    107.94 o 
  10   6  10      153.09      215.27     43.00 o 
  11   6  10     1436.15     1425.33    169.98 o 
 -12   7  10      528.05      552.12     34.71 o 
 -11   7  10      767.02      745.94     35.94 o 
 -10   7  10      807.36      747.57     49.19 o 
  -9   7  10      471.33      490.76     32.63 o 
  -8   7  10       59.70       72.11     24.72 o 
  -7   7  10      255.02      287.64     26.67 o 
  -6   7  10     2066.19     1986.63    111.41 o 
  -5   7  10        3.46       15.88     23.02 o 
  -4   7  10     7932.14     7638.47    286.90 o 
  -3   7  10      732.05      651.98     33.06 o 
  -2   7  10     7004.29     6641.50    287.75 o 
  -1   7  10     1072.26      985.50     64.01 o 
   0   7  10      438.05      414.47     34.92 o 
   1   7  10     1190.41     1165.48     60.75 o 
   2   7  10     9315.15     8797.93    413.92 o 
   3   7  10       48.98       92.34     28.84 o 
   4   7  10     9350.12     8915.74    432.61 o 
   5   7  10        4.02       35.35     25.47 o 
   6   7  10     1680.10     1576.22     72.69 o 
   7   7  10       68.49       35.42     35.34 o 
   8   7  10      297.10      339.33     46.05 o 
   9   7  10       95.78      113.84     37.20 o 
  10   7  10     1293.67     1328.91    140.31 o 
  11   7  10       85.92       99.86     48.85 o 
 -12   8  10     1562.24     1521.72     54.31 o 
 -11   8  10      103.02      113.73     29.81 o 
 -10   8  10     1833.51     1751.81    102.08 o 
  -9   8  10      165.55      124.38     25.77 o 
  -8   8  10       16.24       18.15     22.02 o 
  -7   8  10      658.42      663.58     59.83 o 
  -6   8  10     1096.98     1107.88     52.58 o 
  -5   8  10     3467.07     3531.77    161.69 o 
  -4   8  10     1325.08     1336.16     51.43 o 
  -3   8  10     4809.10     4714.73    250.55 o 
  -2   8  10      609.59      630.71     26.37 o 
  -1   8  10     1000.78     1035.81     60.55 o 
   0   8  10      640.20      589.93     33.32 o 
   1   8  10     1219.70     1132.18     35.02 o 
   2   8  10        1.92       23.25     26.13 o 
   3   8  10     5622.49     5412.09    289.84 o 
   4   8  10      420.21      431.67     32.29 o 
   5   8  10     3331.52     3139.82    193.68 o 
   6   8  10       17.18       27.76     26.88 o 
   7   8  10        4.65       82.67     29.80 o 
   8   8  10        7.08       50.57     27.76 o 
   9   8  10      460.31      524.80     66.44 o 
  10   8  10      427.03      340.80     49.37 o 
 -11   9  10     2088.36     1982.56     91.10 o 
 -10   9  10        0.06       27.43     30.51 o 
  -9   9  10      382.38      412.99     25.95 o 
  -8   9  10       13.55        0.99     25.34 o 
  -7   9  10      655.15      708.57     34.83 o 
  -6   9  10      131.78      159.94     37.47 o 
  -5   9  10     2378.87     2335.04    104.91 o 
  -4   9  10      261.95      262.67     24.44 o 
  -3   9  10      334.08      325.35     24.52 o 
  -2   9  10      277.21      289.95     22.04 o 
  -1   9  10       26.15       67.22     19.33 o 
   0   9  10      159.37      160.23     23.94 o 
   1   9  10      344.02      401.38     23.70 o 
   2   9  10      118.07      161.45     20.73 o 
   3   9  10        1.16       39.27     22.75 o 
   4   9  10        0.46       18.00     26.03 o 
   5   9  10      157.40      145.69     26.26 o 
   6   9  10       18.10        0.79     29.53 o 
   7   9  10       17.89       39.44     30.75 o 
   8   9  10       17.16       54.80     31.72 o 
   9   9  10      331.93      314.45     44.21 o 
  10   9  10       18.73       32.90     50.68 o 
 -11  10  10      186.87      192.62     32.82 o 
 -10  10  10      891.95      919.44     34.16 o 
  -9  10  10      121.67      172.25     31.02 o 
  -8  10  10        0.17       31.57     28.66 o 
  -7  10  10       18.03       33.92     27.51 o 
  -6  10  10     1481.77     1542.39     56.62 o 
  -5  10  10     1040.50     1026.89     54.91 o 
  -4  10  10     2212.40     2350.38    102.65 o 
  -3  10  10     2301.26     2355.73    118.67 o 
  -2  10  10     1516.92     1571.53     69.88 o 
  -1  10  10     1159.98     1109.53     31.90 o 
   0  10  10       99.90      107.38     24.62 o 
   1  10  10       44.65       35.30     24.62 o 
   2  10  10       15.22       40.81     22.57 o 
   3  10  10     1102.74     1060.10     64.02 o 
   4  10  10       36.18       83.82     26.34 o 
   5  10  10      870.35      826.97     44.83 o 
   6  10  10        1.76       21.09     27.90 o 
   7  10  10        3.77        1.32     32.34 o 
   8  10  10      257.39      227.90     33.86 o 
   9  10  10      416.63      357.46     39.69 o 
  10  10  10     1155.01     1134.28    140.87 o 
 -11  11  10      878.89      808.12     44.88 o 
 -10  11  10      507.79      566.29     35.15 o 
  -9  11  10      783.01      763.18     31.28 o 
  -8  11  10       82.20       77.35     30.10 o 
  -7  11  10       18.87       27.78     24.26 o 
  -6  11  10     1496.56     1493.40     68.05 o 
  -5  11  10      116.25       89.94     23.23 o 
  -4  11  10     5138.02     5237.83    145.06 o 
  -3  11  10      356.05      364.43     26.27 o 
  -2  11  10     3926.80     3852.34    217.15 o 
  -1  11  10     1072.80     1032.38     37.81 o 
   0  11  10       20.82       49.45     23.16 o 
   1  11  10      251.11      237.16     24.78 o 
   2  11  10     3133.68     2940.78    134.86 o 
   3  11  10      460.43      437.23     29.66 o 
   4  11  10     3909.44     3780.22    176.63 o 
   5  11  10       26.28       59.33     28.08 o 
   6  11  10      734.19      779.71     61.19 o 
   7  11  10       98.52       85.01     35.34 o 
   8  11  10      453.17      502.39     36.91 o 
   9  11  10      315.56      251.27     47.59 o 
 -10  12  10      479.95      459.02     34.81 o 
  -9  12  10      344.51      346.78     34.34 o 
  -8  12  10      890.32      949.87     50.51 o 
  -7  12  10      294.47      333.21     32.59 o 
  -6  12  10      375.56      381.95     27.67 o 
  -5  12  10     3324.76     3347.49    103.98 o 
  -4  12  10       14.85       61.91     25.63 o 
  -3  12  10     6369.61     6093.76    302.89 o 
  -2  12  10     2216.39     2250.85    110.67 o 
  -1  12  10      504.29      544.99     27.79 o 
   0  12  10     3969.34     3889.53    256.73 o 
   1  12  10     2259.71     2194.87    120.13 o 
   2  12  10     2561.72     2436.23    130.93 o 
   3  12  10     5391.51     5302.72    296.40 o 
   4  12  10       12.63       78.79     28.09 o 
   5  12  10     3786.47     3591.47    196.25 o 
   6  12  10      604.01      630.01     36.19 o 
   7  12  10       99.75      117.55     34.72 o 
   8  12  10      781.71      763.86     56.35 o 
   9  12  10      435.03      434.81     49.77 o 
 -10  13  10      161.54      192.40     45.22 o 
  -9  13  10      286.10      332.20     35.33 o 
  -8  13  10       23.51       32.72     31.45 o 
  -7  13  10     1813.58     1845.36     85.74 o 
  -6  13  10     1234.04     1225.41     31.06 o 
  -5  13  10     1357.39     1428.84     64.58 o 
  -4  13  10     2602.76     2590.91    133.83 o 
  -3  13  10       36.30       18.04     27.26 o 
  -2  13  10      674.02      693.92     22.44 o 
  -1  13  10     2111.45     2139.05     98.16 o 
   0  13  10      430.66      460.88     38.35 o 
   1  13  10     4161.14     3772.85    220.27 o 
   2  13  10     3497.61     3325.83    138.06 o 
   3  13  10       39.09       75.07     30.21 o 
   4  13  10     5074.02     4816.31    307.02 o 
   5  13  10      842.06      884.17     45.33 o 
   6  13  10     1594.35     1522.41     89.62 o 
   7  13  10     1221.04     1238.26     72.57 o 
   8  13  10        7.31        7.91     41.33 o 
   9  13  10      390.09      423.33     62.81 o 
  -9  14  10      279.52      347.28     55.42 o 
  -8  14  10      195.00      154.64     35.82 o 
  -7  14  10     1269.86     1361.29     58.70 o 
  -6  14  10      784.22      824.68     34.19 o 
  -5  14  10     1424.42     1456.41     52.33 o 
  -4  14  10       46.21       56.77     29.17 o 
  -3  14  10      303.24      332.04     26.29 o 
  -2  14  10      357.65      437.17     35.62 o 
  -1  14  10       26.30       65.99     37.80 o 
   0  14  10     2896.45     2764.61    157.72 o 
   1  14  10     1271.59     1279.40     88.59 o 
   2  14  10      626.27      651.53     29.14 o 
   3  14  10     1826.58     1774.95    138.34 o 
   4  14  10      637.99      613.60     45.36 o 
   5  14  10     1557.99     1585.91    109.66 o 
   6  14  10     1858.93     1822.60    138.33 o 
   7  14  10      734.98      739.41     57.22 o 
   8  14  10      774.06      879.40     58.42 o 
  -9  15  10       20.40       58.63     45.46 o 
  -8  15  10     1395.44     1436.43     63.50 o 
  -7  15  10       47.65      107.00     33.60 o 
  -6  15  10     1231.64     1261.45     52.00 o 
  -5  15  10      349.04      353.72     31.55 o 
  -4  15  10       99.19      116.39     27.11 o 
  -3  15  10       37.58       35.24     25.51 o 
  -2  15  10       89.23      116.30     27.18 o 
  -1  15  10       10.10       48.09     29.21 o 
   0  15  10       84.46       65.14     30.88 o 
   1  15  10      332.13      329.34     33.32 o 
   2  15  10        7.84       40.31     32.74 o 
   3  15  10       29.43       91.79     31.54 o 
   4  15  10       20.84       48.88     32.75 o 
   5  15  10      428.10      430.29     34.23 o 
   6  15  10      227.49      230.05     48.50 o 
   7  15  10       55.24       26.75     37.80 o 
   8  15  10      490.96      423.01     80.98 o 
  -8  16  10      240.90      226.76     44.48 o 
  -7  16  10     1293.33     1374.14     54.75 o 
  -6  16  10       14.19       32.24     33.34 o 
  -5  16  10      177.23      191.05     30.75 o 
  -4  16  10        8.08       38.30     32.32 o 
  -3  16  10      176.28      230.90     34.42 o 
  -2  16  10      136.61      152.33     29.18 o 
  -1  16  10      205.01      277.89     35.40 o 
   0  16  10      287.75      268.16     33.89 o 
   1  16  10       19.07       26.00     32.70 o 
   2  16  10      169.71      187.51     31.23 o 
   3  16  10       13.30       12.19     34.15 o 
   4  16  10      159.95      159.10     35.10 o 
   5  16  10       33.80       30.82     32.75 o 
   6  16  10      141.64      136.30     44.52 o 
   7  16  10      634.74      657.43     47.19 o 
  -7  17  10      809.88      974.89     49.88 o 
  -6  17  10      203.09      264.49     45.56 o 
  -5  17  10      120.92      173.20     35.57 o 
  -4  17  10       87.88      103.59     34.59 o 
  -3  17  10      484.59      500.29     38.20 o 
  -2  17  10      538.10      572.94     34.78 o 
  -1  17  10     1740.49     1699.86    111.30 o 
   0  17  10       16.95       50.42     36.11 o 
   1  17  10     2538.44     2420.96    152.96 o 
   2  17  10        0.25       32.46     32.12 o 
   3  17  10      372.68      429.28     35.76 o 
   4  17  10        7.41       38.91     36.16 o 
   5  17  10      374.20      473.69     45.22 o 
   6  17  10      131.34      119.75     47.91 o 
  -6  18  10     1351.08     1464.23     63.24 o 
  -5  18  10        3.97       60.70     50.84 o 
  -4  18  10       17.31       -4.02     51.49 o 
  -3  18  10       61.88      113.75     40.65 o 
  -2  18  10     1835.28     1893.31    126.12 o 
  -1  18  10      352.04      361.32     37.73 o 
   0  18  10     4894.20     4923.92    241.24 o 
   1  18  10      219.72      222.84     34.24 o 
   2  18  10     2076.08     2056.11    104.15 o 
   3  18  10      214.46      284.59     46.88 o 
   4  18  10        7.00       30.04     46.11 o 
   5  18  10      159.88      195.78     46.62 o 
  -5  19  10      272.71      400.48     47.91 o 
  -4  19  10       59.27       67.46     59.39 o 
  -3  19  10      712.74      807.19     53.41 o 
  -2  19  10       58.82       72.65     51.03 o 
  -1  19  10     2036.10     2141.65     53.51 o 
   0  19  10        0.06       59.47     45.07 o 
   1  19  10     2466.95     2569.75    130.25 o 
   2  19  10       84.79      125.23     45.17 o 
   3  19  10      354.53      450.97     62.42 o 
   4  19  10      160.23      201.75     44.22 o 
  -4  20  10       80.56       82.09     61.96 o 
  -3  20  10      274.81      421.93     58.31 o 
  -2  20  10      973.65     1071.52    114.82 o 
  -1  20  10      280.85      302.84     47.32 o 
   0  20  10      743.33      780.99     46.18 o 
   1  20  10       17.52       41.70     43.86 o 
   2  20  10      533.39      532.86     43.47 o 
   3  20  10      206.17      259.85     89.44 o 
 -11   0  11     1674.25     1596.03    124.62 o 
  -9   0  11     3208.05     3085.64    246.97 o 
  -7   0  11        6.01       18.06     30.71 o 
  -5   0  11     2246.54     2278.25    198.27 o 
  -3   0  11    16897.22    14867.43   1536.23 o 
  -1   0  11     5305.41     5135.42    178.87 o 
   1   0  11     2159.68     2206.18     70.70 o 
   3   0  11     5349.55     5340.71    388.57 o 
   5   0  11     6455.13     6585.36    247.76 o 
   7   0  11     1578.15     1531.68     38.91 o 
   9   0  11        6.11       15.66     48.62 o 
 -12   1  11      832.29      788.15     34.46 o 
 -11   1  11      229.68      204.80     31.03 o 
 -10   1  11     1867.87     1854.47    126.39 o 
  -9   1  11      139.63      172.24     25.23 o 
  -8   1  11     1343.70     1268.13     53.87 o 
  -7   1  11      299.14      311.21     31.35 o 
  -6   1  11      285.05      301.93     21.74 o 
  -5   1  11      132.72      136.89     20.02 o 
  -4   1  11     5009.27     4801.07    203.36 o 
  -3   1  11     1245.17     1121.80     71.65 o 
  -2   1  11     9071.45     8487.90    364.53 o 
  -1   1  11       18.35       21.80     20.78 o 
   0   1  11     3219.21     3211.71     64.55 o 
   1   1  11      507.70      499.76     23.30 o 
   2   1  11        1.64       24.08     19.60 o 
   3   1  11       66.20       78.16     22.15 o 
   4   1  11     3838.49     3817.76     96.29 o 
   5   1  11      433.44      514.64     36.57 o 
   6   1  11     3179.22     3140.48     44.46 o 
   7   1  11     1187.23     1162.21     67.12 o 
   8   1  11      689.75      615.71     64.51 o 
   9   1  11       62.76       86.29     42.66 o 
  10   1  11      182.38      166.30     39.62 o 
 -12   2  11      816.96      743.49     38.56 o 
 -11   2  11      354.73      361.29     40.15 o 
 -10   2  11      889.75      890.15     41.89 o 
  -9   2  11      255.65      321.00     27.08 o 
  -8   2  11       54.27       71.99     23.17 o 
  -7   2  11       39.39       41.51     20.21 o 
  -6   2  11      575.47      556.63     40.01 o 
  -5   2  11     1763.48     1722.80     74.26 o 
  -4   2  11     1910.40     1858.55     74.17 o 
  -3   2  11     1196.35     1234.32     52.06 o 
  -2   2  11      242.01      269.93     22.08 o 
  -1   2  11      980.80      945.62     53.52 o 
   0   2  11      451.38      434.28     32.31 o 
   1   2  11       77.00      129.15     22.34 o 
   2   2  11        1.94       -0.82     19.53 o 
   3   2  11      659.32      624.24     40.07 o 
   4   2  11      433.67      418.37     23.01 o 
   5   2  11     3537.59     3484.74    211.65 o 
   6   2  11     2715.67     2838.48    146.28 o 
   7   2  11     2338.28     2261.24    161.73 o 
   8   2  11      709.57      589.97     43.83 o 
   9   2  11      380.81      318.57     41.42 o 
  10   2  11       67.51       69.69     47.59 o 
 -12   3  11      208.03      364.36     65.12 o 
 -11   3  11     1429.25     1401.39     87.47 o 
 -10   3  11       63.09      100.08     31.83 o 
  -9   3  11     1185.36     1069.08     46.49 o 
  -8   3  11      275.04      245.25     26.41 o 
  -7   3  11      182.32      189.77     22.29 o 
  -6   3  11      142.87      108.48     21.26 o 
  -5   3  11       32.28       45.94     20.98 o 
  -4   3  11      144.13      148.71     19.96 o 
  -3   3  11       76.94       94.45     20.86 o 
  -2   3  11        0.56      -15.05     19.16 o 
  -1   3  11      368.55      421.54     30.72 o 
   0   3  11      286.75      296.57     26.30 o 
   1   3  11      225.69      298.65     21.74 o 
   2   3  11      149.02      160.95     21.03 o 
   3   3  11      415.29      456.08     25.18 o 
   4   3  11       20.65       34.78     23.40 o 
   5   3  11     1557.47     1628.13     77.46 o 
   6   3  11      301.67      343.27     41.45 o 
   7   3  11     2235.53     2368.13    182.16 o 
   8   3  11      670.27      681.61     68.38 o 
   9   3  11       52.70       94.13     36.51 o 
  10   3  11      813.38      656.75     58.57 o 
 -12   4  11      304.58      361.44     37.32 o 
 -11   4  11       16.11       45.11     29.16 o 
 -10   4  11     1288.40     1247.41     66.48 o 
  -9   4  11      603.96      626.04     50.36 o 
  -8   4  11     1673.15     1613.86     78.82 o 
  -7   4  11      332.67      369.70     27.76 o 
  -6   4  11      900.11      903.58     40.44 o 
  -5   4  11      334.79      264.82     25.40 o 
  -4   4  11        8.86       33.57     20.39 o 
  -3   4  11     2164.41     2090.81     88.84 o 
  -2   4  11      333.87      350.53     24.89 o 
  -1   4  11      339.53      373.41     27.19 o 
   0   4  11      434.12      421.17     36.92 o 
   1   4  11        7.07       40.55     23.86 o 
   2   4  11     2049.95     2050.63    123.92 o 
   3   4  11     3449.73     3339.58    188.16 o 
   4   4  11     1930.09     1919.45     85.31 o 
   5   4  11      641.67      696.69     40.18 o 
   6   4  11      868.26      896.40     66.15 o 
   7   4  11       14.88       83.57     28.63 o 
   8   4  11       24.73       63.12     37.83 o 
   9   4  11      558.88      539.23     39.14 o 
  10   4  11      519.46      508.40     60.29 o 
 -11   5  11       99.05      111.67     29.31 o 
 -10   5  11      413.47      409.91     29.09 o 
  -9   5  11     1016.63      964.40     44.23 o 
  -8   5  11      828.96      864.99     56.39 o 
  -7   5  11     3936.04     3868.93    151.09 o 
  -6   5  11      145.61      195.47     35.44 o 
  -5   5  11     1340.91     1408.02     46.66 o 
  -4   5  11     1280.55     1299.62     89.59 o 
  -3   5  11      466.01      439.23     37.52 o 
  -2   5  11     2533.26     2435.83    131.67 o 
  -1   5  11     1389.48     1393.05     88.30 o 
   0   5  11      286.85      340.09     34.16 o 
   1   5  11     6603.65     6358.01    300.51 o 
   2   5  11     1409.81     1354.13     61.71 o 
   3   5  11     4151.86     3997.98    188.31 o 
   4   5  11     5432.69     5292.89    262.75 o 
   5   5  11     1155.59     1089.64     60.02 o 
   6   5  11      737.69      733.46     59.53 o 
   7   5  11       14.50       25.99     28.85 o 
   8   5  11       26.23       82.95     30.47 o 
   9   5  11      540.94      530.19     47.48 o 
  10   5  11      343.58      329.77     46.11 o 
 -11   6  11      175.87      149.69     31.34 o 
 -10   6  11       28.53       42.12     28.81 o 
  -9   6  11      209.52      238.04     26.11 o 
  -8   6  11     2074.97     2154.36     50.70 o 
  -7   6  11      285.23      294.30     27.15 o 
  -6   6  11     3635.11     3710.33    154.73 o 
  -5   6  11      601.19      645.00     27.76 o 
  -4   6  11      837.88      809.21     42.36 o 
  -3   6  11     2081.28     2057.86     98.54 o 
  -2   6  11     1244.92     1232.28     60.94 o 
  -1   6  11     2661.65     2468.41    134.96 o 
   0   6  11    11209.68    10915.06    548.45 o 
   1   6  11       31.65       33.50     22.37 o 
   2   6  11    11253.42    11081.21    486.88 o 
   3   6  11      608.83      645.97     49.37 o 
   4   6  11     3788.23     3894.56    191.76 o 
   5   6  11     1598.94     1572.78     76.22 o 
   6   6  11      266.18      300.50     29.76 o 
   7   6  11      310.55      347.12     63.05 o 
   8   6  11     1482.62     1421.24    117.93 o 
   9   6  11        6.23       28.49     40.36 o 
  10   6  11     1203.61     1129.55     96.69 o 
 -11   7  11      138.52      176.02     31.67 o 
 -10   7  11      220.77      217.90     30.60 o 
  -9   7  11      606.04      610.94     45.31 o 
  -8   7  11        2.98       26.90     24.04 o 
  -7   7  11     3267.83     3350.40    126.28 o 
  -6   7  11       22.48       29.19     24.70 o 
  -5   7  11     5823.44     5629.09    254.71 o 
  -4   7  11      738.56      714.19     31.31 o 
  -3   7  11      512.21      515.65     37.87 o 
  -2   7  11      869.05      926.69     45.30 o 
  -1   7  11     3655.79     3417.79    170.19 o 
   0   7  11     1051.34     1029.67     44.37 o 
   1   7  11     8685.47     8332.21    379.60 o 
   2   7  11      289.63      294.40     24.17 o 
   3   7  11     4216.84     4009.85    185.91 o 
   4   7  11        0.26       77.98     22.53 o 
   5   7  11      317.84      311.05     30.75 o 
   6   7  11       48.91       82.67     31.08 o 
   7   7  11     1005.70     1015.98     63.80 o 
   8   7  11      125.12      116.38     36.71 o 
   9   7  11      815.53      836.75     79.29 o 
  10   7  11      193.65      225.17     43.27 o 
 -11   8  11      107.02       98.74     30.36 o 
 -10   8  11       13.80       48.83     29.76 o 
  -9   8  11      106.84      156.04     29.71 o 
  -8   8  11      982.83     1053.94     49.19 o 
  -7   8  11      204.22      235.94     28.48 o 
  -6   8  11     2623.96     2749.67    113.24 o 
  -5   8  11      584.51      589.38     25.02 o 
  -4   8  11     1106.90     1098.29     65.97 o 
  -3   8  11      124.65      139.13     22.70 o 
  -2   8  11      136.41      143.26     22.01 o 
  -1   8  11      525.45      519.63     54.38 o 
   0   8  11     3717.62     3827.01    181.84 o 
   1   8  11      255.86      278.41     23.35 o 
   2   8  11     2969.21     2964.39    133.22 o 
   3   8  11      539.12      493.85     25.50 o 
   4   8  11      691.81      720.13     43.73 o 
   5   8  11        2.85       -6.30     30.53 o 
   6   8  11      317.38      296.45     54.08 o 
   7   8  11      446.53      469.87     29.74 o 
   8   8  11      934.30      888.14     56.75 o 
   9   8  11     1704.30     1614.43    174.40 o 
 -10   9  11        0.70       27.12     32.71 o 
  -9   9  11       59.48       79.16     29.83 o 
  -8   9  11      175.75      195.57     29.17 o 
  -7   9  11       30.48       78.15     26.29 o 
  -6   9  11      608.27      500.00     29.09 o 
  -5   9  11      385.39      414.73     41.35 o 
  -4   9  11       16.32      -18.39     23.31 o 
  -3   9  11      142.54      157.10     23.20 o 
  -2   9  11        0.28        9.53     24.91 o 
  -1   9  11        1.18       32.88     24.95 o 
   0   9  11       60.18       68.54     25.01 o 
   1   9  11      121.14      128.35     22.44 o 
   2   9  11      514.18      556.11     39.99 o 
   3   9  11       15.05       27.27     19.85 o 
   4   9  11      598.68      650.75     50.22 o 
   5   9  11        1.07      -29.04     29.87 o 
   6   9  11      209.38      225.53     30.19 o 
   7   9  11       23.93       10.00     30.13 o 
   8   9  11     1885.73     1687.18     72.22 o 
   9   9  11        7.00       24.31     42.00 o 
 -10  10  11       34.34       76.53     35.01 o 
  -9  10  11       64.40      115.12     32.82 o 
  -8  10  11      370.67      357.69     31.14 o 
  -7  10  11     1192.34     1172.35     68.17 o 
  -6  10  11     1290.55     1307.31     60.19 o 
  -5  10  11      397.55      436.91     27.77 o 
  -4  10  11      770.40      806.02     45.58 o 
  -3  10  11       83.62       98.52     23.34 o 
  -2  10  11       26.51       19.17     23.96 o 
  -1  10  11       73.65       96.67     23.63 o 
   0  10  11      595.88      591.14     35.28 o 
   1  10  11      105.53       95.06     28.24 o 
   2  10  11      646.90      619.84     35.19 o 
   3  10  11        4.11        9.84     28.90 o 
   4  10  11      266.09      325.73     50.07 o 
   5  10  11       13.97       61.13     30.79 o 
   6  10  11       87.69      122.20     32.04 o 
   7  10  11     1775.36     1681.31    114.61 o 
   8  10  11       98.85      106.55     33.61 o 
   9  10  11     2039.09     1912.06    154.10 o 
 -10  11  11      141.35      150.88     34.91 o 
  -9  11  11      155.31      191.84     33.36 o 
  -8  11  11        0.17       11.17     28.76 o 
  -7  11  11     2240.66     2338.80     56.67 o 
  -6  11  11      328.77      336.80     29.92 o 
  -5  11  11     3068.30     3039.73    134.01 o 
  -4  11  11      418.59      404.87     32.75 o 
  -3  11  11      321.23      352.48     24.46 o 
  -2  11  11      898.03      822.48     47.43 o 
  -1  11  11      647.78      645.68     25.53 o 
   0  11  11      919.03      933.83     56.45 o 
   1  11  11     3154.02     3204.49    168.67 o 
   2  11  11       64.36       80.83     25.43 o 
   3  11  11     1347.24     1344.50     69.43 o 
   4  11  11        3.83       48.53     28.91 o 
   5  11  11        5.01       57.69     30.79 o 
   6  11  11      183.82      194.41     35.85 o 
   7  11  11     1269.48     1248.49    114.26 o 
   8  11  11      412.58      376.61     38.34 o 
  -9  12  11      140.52      174.10     34.37 o 
  -8  12  11      948.00      991.34     37.67 o 
  -7  12  11        2.53       29.87     28.50 o 
  -6  12  11     2624.10     2670.05    100.17 o 
  -5  12  11      557.53      573.29     30.99 o 
  -4  12  11     1237.84     1223.68     88.18 o 
  -3  12  11     2522.97     2556.33    143.91 o 
  -2  12  11       64.41      106.94     23.82 o 
  -1  12  11     1603.36     1650.59     54.30 o 
   0  12  11     3715.92     3673.38    219.36 o 
   1  12  11      141.30      171.71     26.24 o 
   2  12  11     3639.90     3552.72    191.54 o 
   3  12  11      532.63      537.75     57.92 o 
   4  12  11     1225.65     1077.99     60.01 o 
   5  12  11      889.43      914.13     50.29 o 
   6  12  11      102.70      137.10     36.12 o 
   7  12  11      421.50      359.48     33.62 o 
   8  12  11      804.69      879.02     83.21 o 
  -9  13  11      382.37      470.36     44.50 o 
  -8  13  11      409.42      472.33     38.17 o 
  -7  13  11     1061.16     1066.32     37.85 o 
  -6  13  11       37.19       40.99     32.13 o 
  -5  13  11     1018.07     1044.16     67.33 o 
  -4  13  11     1601.44     1602.74     71.68 o 
  -3  13  11        0.19       23.19     27.96 o 
  -2  13  11     2557.84     2657.48    116.90 o 
  -1  13  11     1122.64     1083.40     55.77 o 
   0  13  11      443.57      441.17     27.74 o 
   1  13  11     3434.01     3207.93    125.52 o 
   2  13  11      502.61      441.01     29.79 o 
   3  13  11     2983.47     2721.07    147.96 o 
   4  13  11     1400.01     1366.02     76.50 o 
   5  13  11      259.49      325.79     36.85 o 
   6  13  11      428.97      372.58     39.24 o 
   7  13  11      201.23      178.11     37.44 o 
  -8  14  11      518.29      496.64     33.35 o 
  -7  14  11      294.20      368.42     36.06 o 
  -6  14  11      204.58      181.44     29.44 o 
  -5  14  11      156.87      186.64     31.17 o 
  -4  14  11       13.12        0.34     30.51 o 
  -3  14  11     1407.05     1459.50     64.71 o 
  -2  14  11      250.37      303.42     30.35 o 
  -1  14  11      559.69      595.96     28.85 o 
   0  14  11     1107.06     1099.56     63.94 o 
   1  14  11      435.84      417.40     34.44 o 
   2  14  11     1802.24     1757.33    116.70 o 
   3  14  11     1779.54     1782.44    114.79 o 
   4  14  11      961.42     1009.75     67.52 o 
   5  14  11     1876.94     1853.80     99.67 o 
   6  14  11      375.07      360.42     35.34 o 
   7  14  11       52.75       37.20     41.92 o 
  -8  15  11       64.61       86.00     38.56 o 
  -7  15  11      215.44      198.51     32.47 o 
  -6  15  11      150.10      216.46     35.51 o 
  -5  15  11        1.98       20.42     29.52 o 
  -4  15  11       45.72       46.09     27.12 o 
  -3  15  11        2.86      -24.66     29.36 o 
  -2  15  11      399.06      400.57     40.78 o 
  -1  15  11        0.59      -34.70     34.70 o 
   0  15  11        7.56       31.38     34.85 o 
   1  15  11        0.80       31.67     34.82 o 
   2  15  11      148.87      177.16     29.36 o 
   3  15  11      389.74      418.40     35.46 o 
   4  15  11      529.76      546.93     36.63 o 
   5  15  11      693.72      703.13     44.31 o 
   6  15  11        0.66       47.74     42.13 o 
  -7  16  11        0.00        8.34     38.78 o 
  -6  16  11       17.45       69.86     38.28 o 
  -5  16  11      131.97      125.44     37.66 o 
  -4  16  11       86.67      112.36     31.67 o 
  -3  16  11      160.58      174.74     31.44 o 
  -2  16  11       29.04       58.89     35.95 o 
  -1  16  11       79.01       92.92     35.08 o 
   0  16  11       94.87      144.55     49.72 o 
   1  16  11       40.05       11.06     35.82 o 
   2  16  11       41.52       18.25     36.66 o 
   3  16  11        0.76       10.84     37.10 o 
   4  16  11      436.00      501.47     44.51 o 
   5  16  11      212.65      177.98     38.17 o 
  -6  17  11       38.82       -4.48     39.60 o 
  -5  17  11       67.13      115.06     41.52 o 
  -4  17  11     1247.50     1277.27     69.43 o 
  -3  17  11       43.34        7.23     38.04 o 
  -2  17  11     1118.74     1145.84     77.28 o 
  -1  17  11        2.72       62.65     38.23 o 
   0  17  11      332.64      371.42     42.39 o 
   1  17  11       13.81       17.21     33.65 o 
   2  17  11       57.71      107.58     38.52 o 
   3  17  11       64.22       77.94     39.29 o 
   4  17  11     1138.03     1088.00     71.52 o 
   5  17  11      387.74      413.34     80.98 o 
  -5  18  11      918.82      964.15     41.99 o 
  -4  18  11       97.78      138.88     42.66 o 
  -3  18  11     2721.14     2722.20    170.31 o 
  -2  18  11      136.31      167.44     38.39 o 
  -1  18  11     2109.59     2059.88     97.05 o 
   0  18  11      222.01      263.81     50.51 o 
   1  18  11       40.16       35.50     41.01 o 
   2  18  11      144.49      149.12     39.28 o 
   3  18  11      566.07      579.86     41.69 o 
  -3  19  11        0.26       23.07     71.77 o 
  -2  19  11     2383.48     2308.22    128.98 o 
  -1  19  11       90.41       84.70     43.40 o 
   0  19  11      646.20      635.81     42.79 o 
   1  19  11      201.32      266.58     52.71 o 
   2  19  11        0.58      100.31     88.23 o 
 -10   0  12      489.07      397.37     45.22 o 
  -8   0  12      624.50      659.79     74.09 o 
  -6   0  12     8282.28     7846.22    746.94 o 
  -4   0  12     9923.72     9128.82    804.42 o 
  -2   0  12     1840.46     1600.34    195.39 o 
   0   0  12     1006.18     1009.59     40.49 o 
   2   0  12     6671.50     7126.70    117.84 o 
   4   0  12     3630.01     3912.63    184.31 o 
   6   0  12       61.27      108.35     72.52 o 
   8   0  12      575.18      512.03    100.92 o 
 -11   1  12     1195.63     1250.31     60.17 o 
 -10   1  12       12.56       30.92     29.17 o 
  -9   1  12        0.01       15.37     25.20 o 
  -8   1  12      196.46      207.05     27.30 o 
  -7   1  12     2870.09     2774.89    130.18 o 
  -6   1  12      104.90       94.51     25.41 o 
  -5   1  12     6228.04     5844.93    413.22 o 
  -4   1  12       33.17       18.03     23.61 o 
  -3   1  12     5704.80     5409.15    265.23 o 
  -2   1  12      270.82      288.53     21.72 o 
  -1   1  12      187.70      239.49     21.05 o 
   0   1  12       79.65       89.72     23.33 o 
   1   1  12     2295.26     2229.65     28.64 o 
   2   1  12     1150.03     1197.43     58.79 o 
   3   1  12     4183.97     4187.76     65.77 o 
   4   1  12      871.73      962.01     35.59 o 
   5   1  12     1424.51     1384.27     74.53 o 
   6   1  12      293.86      368.49     27.49 o 
   7   1  12       11.07       -5.81     25.13 o 
   8   1  12      136.57      126.65     40.07 o 
   9   1  12      271.52      297.03     36.57 o 
 -11   2  12      136.82      186.91     33.94 o 
 -10   2  12      114.04       95.71     29.14 o 
  -9   2  12      249.24      271.98     28.55 o 
  -8   2  12      350.74      376.06     23.98 o 
  -7   2  12      296.51      284.27     22.96 o 
  -6   2  12     1194.11     1123.28     70.28 o 
  -5   2  12        0.19       21.67     20.08 o 
  -4   2  12     1029.28     1008.50     68.22 o 
  -3   2  12      730.19      683.59     51.05 o 
  -2   2  12      374.66      385.73     26.37 o 
  -1   2  12       26.83       30.74     18.46 o 
   0   2  12      229.48      240.10     23.75 o 
   1   2  12      823.44      870.54     49.40 o 
   2   2  12     1796.97     1875.45    103.12 o 
   3   2  12     3378.58     3362.86    132.43 o 
   4   2  12     3352.64     3489.09    181.94 o 
   5   2  12     1800.21     1878.75     88.66 o 
   6   2  12     1048.05     1079.24     56.33 o 
   7   2  12        0.92       17.82     36.20 o 
   8   2  12       41.35       50.41     37.53 o 
   9   2  12     1702.67     1515.62    137.88 o 
 -11   3  12        5.90       12.01     33.60 o 
 -10   3  12      215.81      235.66     31.14 o 
  -9   3  12      158.21      159.72     28.52 o 
  -8   3  12        0.75       -6.33     26.80 o 
  -7   3  12        3.99       12.57     24.60 o 
  -6   3  12       73.16      104.06     22.14 o 
  -5   3  12        9.43       17.03     25.73 o 
  -4   3  12      568.05      578.50     42.71 o 
  -3   3  12        9.42       38.78     22.89 o 
  -2   3  12       66.88       74.76     21.07 o 
  -1   3  12      203.68      249.91     22.42 o 
   0   3  12      557.08      538.98     51.60 o 
   1   3  12      133.04      176.53     28.65 o 
   2   3  12     3726.53     3675.58    151.66 o 
   3   3  12       35.34       49.11     21.29 o 
   4   3  12     3334.61     3407.92    188.04 o 
   5   3  12      872.26      879.78     60.18 o 
   6   3  12      785.06      834.63     48.40 o 
   7   3  12     1246.12     1228.08    116.18 o 
   8   3  12      455.25      383.57     40.43 o 
   9   3  12      494.54      519.60     46.38 o 
 -11   4  12      484.89      417.21     34.22 o 
 -10   4  12      234.98      253.40     30.16 o 
  -9   4  12      514.84      472.18     30.69 o 
  -8   4  12       36.44       66.98     27.06 o 
  -7   4  12      335.67      318.94     25.90 o 
  -6   4  12      617.24      603.78     29.06 o 
  -5   4  12       54.34       42.57     23.63 o 
  -4   4  12     1361.96     1376.61     64.54 o 
  -3   4  12      322.12      342.79     32.22 o 
  -2   4  12        4.03       40.03     22.74 o 
  -1   4  12     1012.99      973.60     60.14 o 
   0   4  12     2233.17     2104.01     95.86 o 
   1   4  12     2599.85     2423.97    147.02 o 
   2   4  12     1896.80     1853.86     86.79 o 
   3   4  12     1923.36     1944.06    108.95 o 
   4   4  12       37.84       62.82     21.89 o 
   5   4  12      107.56      207.66     25.29 o 
   6   4  12      637.15      669.86     47.35 o 
   7   4  12      212.63      255.94     32.97 o 
   8   4  12      703.23      734.31    113.22 o 
   9   4  12     1588.78     1494.24    150.32 o 
 -10   5  12     1608.24     1608.40    107.74 o 
  -9   5  12      143.59      149.96     28.47 o 
  -8   5  12     1731.65     1735.81     61.40 o 
  -7   5  12      605.04      636.44     27.65 o 
  -6   5  12      715.68      738.18     31.09 o 
  -5   5  12     2611.72     2611.43    100.96 o 
  -4   5  12      410.37      437.45     23.28 o 
  -3   5  12     1019.78     1026.69     43.80 o 
  -2   5  12     4656.49     4530.26    219.60 o 
  -1   5  12      974.11      905.51     60.46 o 
   0   5  12     4858.02     4717.87    194.38 o 
   1   5  12     3978.50     3760.33    192.67 o 
   2   5  12     1684.56     1649.68     55.47 o 
   3   5  12     2121.81     2154.59    144.90 o 
   4   5  12      126.01      149.58     36.77 o 
   5   5  12        2.26       10.78     25.69 o 
   6   5  12      303.52      277.00     34.37 o 
   7   5  12      294.88      325.18     38.20 o 
   8   5  12     1052.39     1037.06     68.88 o 
   9   5  12      242.88      312.22     47.52 o 
 -10   6  12      234.58      239.88     29.89 o 
  -9   6  12     2489.63     2444.79    105.52 o 
  -8   6  12      147.63      170.55     29.00 o 
  -7   6  12     1179.24     1180.75     42.79 o 
  -6   6  12     1211.23     1224.87     67.51 o 
  -5   6  12       83.08      146.24     23.86 o 
  -4   6  12     1616.25     1571.08     88.96 o 
  -3   6  12     4754.26     4829.64    170.65 o 
  -2   6  12      498.83      492.27     28.76 o 
  -1   6  12     8851.82     8441.98    420.13 o 
   0   6  12      868.43      886.04     39.90 o 
   1   6  12     3282.01     3368.40    213.56 o 
   2   6  12      971.39      966.25     49.01 o 
   3   6  12       32.24       39.66     21.37 o 
   4   6  12      510.92      571.60     47.37 o 
   5   6  12     1552.42     1609.96    100.53 o 
   6   6  12        6.78       18.39     30.73 o 
   7   6  12     1874.85     1746.68    136.52 o 
   8   6  12        2.61       26.14     36.59 o 
   9   6  12      390.04      515.54     51.15 o 
 -10   7  12     1494.34     1433.73     69.18 o 
  -9   7  12       18.51       63.13     28.40 o 
  -8   7  12     3124.23     3215.08    109.48 o 
  -7   7  12      184.70      242.18     26.88 o 
  -6   7  12      657.03      692.98     27.38 o 
  -5   7  12      763.01      799.05     30.32 o 
  -4   7  12     1090.26      979.60     64.84 o 
  -3   7  12     1251.88     1327.38     56.23 o 
  -2   7  12     6450.43     6221.79    343.26 o 
  -1   7  12      668.24      615.00     23.97 o 
   0   7  12     6771.19     6637.67    308.32 o 
   1   7  12       25.87       41.54     22.60 o 
   2   7  12      302.42      337.10     27.20 o 
   3   7  12       12.61       63.87     26.73 o 
   4   7  12      566.43      585.89     37.62 o 
   5   7  12      266.50      276.89     29.37 o 
   6   7  12     1264.65     1171.67     72.92 o 
   7   7  12      211.40      186.81     36.29 o 
   8   7  12      255.84      331.09     35.30 o 
   9   7  12       69.49      146.14    103.34 o 
 -10   8  12      110.43      121.63     33.92 o 
  -9   8  12     1185.20     1199.04     41.59 o 
  -8   8  12       71.36       68.20     29.63 o 
  -7   8  12      871.98      961.17     59.07 o 
  -6   8  12        0.23      -19.61     24.11 o 
  -5   8  12       51.85       48.04     28.21 o 
  -4   8  12       55.67       62.68     24.63 o 
  -3   8  12     1465.41     1482.84    103.35 o 
  -2   8  12      608.75      647.89     44.45 o 
  -1   8  12     2475.02     2448.97    131.29 o 
   0   8  12      575.71      615.17     26.16 o 
   1   8  12      625.56      656.75     31.45 o 
   2   8  12       57.04       59.17     24.24 o 
   3   8  12      155.31      137.99     27.36 o 
   4   8  12       90.61       71.24     28.29 o 
   5   8  12      535.99      560.66     59.62 o 
   6   8  12     1490.47     1409.37    108.16 o 
   7   8  12      619.96      590.67     38.48 o 
   8   8  12     1474.06     1380.81     97.17 o 
  -9   9  12      143.03      160.79     32.75 o 
  -8   9  12      171.01      188.54     30.42 o 
  -7   9  12        1.92      -19.66     28.66 o 
  -6   9  12        3.06       12.51     26.38 o 
  -5   9  12        3.80       34.48     25.87 o 
  -4   9  12        0.38       43.32     28.59 o 
  -3   9  12      124.43      125.96     23.91 o 
  -2   9  12       92.93       97.96     26.10 o 
  -1   9  12      964.47      943.77     80.75 o 
   0   9  12       59.93      112.72     26.62 o 
   1   9  12      683.48      695.76     40.21 o 
   2   9  12        0.06       30.21     27.49 o 
   3   9  12       19.18       13.71     26.22 o 
   4   9  12       16.99       -9.88     28.58 o 
   5   9  12     1748.94     1722.58    127.78 o 
   6   9  12        1.72        6.57     44.66 o 
   7   9  12     3386.99     3369.50    214.05 o 
   8   9  12        3.25       44.03     44.29 o 
  -9  10  12      566.01      626.62     35.15 o 
  -8  10  12       51.05       68.96     31.86 o 
  -7  10  12      331.36      344.92     29.60 o 
  -6  10  12        8.15       30.30     30.65 o 
  -5  10  12       51.69      104.74     28.96 o 
  -4  10  12       94.67      117.07     26.93 o 
  -3  10  12      321.33      303.66     26.74 o 
  -2  10  12       88.39       83.74     24.17 o 
  -1  10  12     1161.91     1126.29     64.91 o 
   0  10  12      280.32      314.93     28.22 o 
   1  10  12      303.95      381.06     31.34 o 
   2  10  12        6.47       22.38     24.37 o 
   3  10  12      137.23      133.58     29.43 o 
   4  10  12      818.01      832.91     65.59 o 
   5  10  12      204.04      211.87     39.77 o 
   6  10  12     3008.43     2939.42    194.13 o 
   7  10  12      100.39      113.64     51.99 o 
   8  10  12     1317.33     1376.55     93.33 o 
  -9  11  12       15.55       31.74     41.85 o 
  -8  11  12     2072.62     2118.37     53.64 o 
  -7  11  12      259.40      274.94     30.71 o 
  -6  11  12      375.40      414.33     30.68 o 
  -5  11  12      984.41      974.99     65.85 o 
  -4  11  12      141.83      202.30     29.94 o 
  -3  11  12     1328.82     1323.41     58.01 o 
  -2  11  12     2227.82     2347.17     84.72 o 
  -1  11  12      438.39      485.30     30.10 o 
   0  11  12     2317.20     2303.96    124.02 o 
   1  11  12        7.68       31.42     29.34 o 
   2  11  12        0.27        6.54     28.77 o 
   3  11  12      224.81      185.43     27.97 o 
   4  11  12      713.04      691.91     46.23 o 
   5  11  12      706.62      645.31     37.48 o 
   6  11  12      996.05      988.55     72.94 o 
   7  11  12      860.87      805.17     75.43 o 
  -8  12  12       63.70      107.91     34.73 o 
  -7  12  12     1307.53     1311.07     46.73 o 
  -6  12  12     1317.38     1342.69     64.53 o 
  -5  12  12        2.08       44.51     31.28 o 
  -4  12  12     1742.98     1694.73     89.41 o 
  -3  12  12     1746.83     1673.18     84.17 o 
  -2  12  12      351.39      407.15     37.72 o 
  -1  12  12     4067.18     4080.51    213.59 o 
   0  12  12      131.70      115.27     26.45 o 
   1  12  12     1329.60     1374.62    100.03 o 
   2  12  12      766.88      813.34     38.03 o 
   3  12  12       62.84       80.90     29.11 o 
   4  12  12      565.26      559.89     43.26 o 
   5  12  12      576.91      589.54     36.58 o 
   6  12  12       86.52      114.58     40.02 o 
   7  12  12      789.96      830.43     68.21 o 
  -8  13  12     1150.54     1196.17     56.25 o 
  -7  13  12      602.54      631.35     42.38 o 
  -6  13  12      103.75      119.01     32.28 o 
  -5  13  12     2193.99     2310.77    115.81 o 
  -4  13  12      396.79      396.41     31.96 o 
  -3  13  12     1235.20     1236.84     62.89 o 
  -2  13  12     2062.03     2029.53    114.91 o 
  -1  13  12       23.59       57.61     31.05 o 
   0  13  12     2518.13     2528.90    126.85 o 
   1  13  12     1506.67     1519.43     86.07 o 
   2  13  12      640.78      742.39     59.75 o 
   3  13  12      987.55      979.88     83.91 o 
   4  13  12        2.03        7.32     32.59 o 
   5  13  12      112.44      150.26     35.42 o 
   6  13  12      351.44      341.48     41.57 o 
  -7  14  12      112.40      152.69     36.28 o 
  -6  14  12      635.90      699.53     36.71 o 
  -5  14  12       25.88       23.10     35.64 o 
  -4  14  12      369.56      403.91     34.24 o 
  -3  14  12      293.53      345.43     30.25 o 
  -2  14  12        2.74       38.83     29.80 o 
  -1  14  12     1191.71     1189.05     91.15 o 
   0  14  12     1592.55     1689.93     96.78 o 
   1  14  12     1120.04     1054.51     71.17 o 
   2  14  12     1636.42     1754.30    105.37 o 
   3  14  12      783.65      697.35     61.41 o 
   4  14  12      342.25      370.85     43.96 o 
   5  14  12       93.80      119.64     40.69 o 
  -6  15  12       51.04       10.66     34.91 o 
  -5  15  12      159.25      191.10     33.30 o 
  -4  15  12        8.29        4.24     34.46 o 
  -3  15  12        2.49       -8.99     35.89 o 
  -2  15  12        3.75       37.05     31.82 o 
  -1  15  12      265.48      263.03     39.14 o 
   0  15  12      215.71      247.58     34.47 o 
   1  15  12      362.50      385.38     34.97 o 
   2  15  12     1764.93     1639.36    118.31 o 
   3  15  12      124.32      129.00     41.34 o 
   4  15  12     1295.77     1327.96     78.06 o 
   5  15  12      112.00      115.65     59.17 o 
  -5  16  12       10.79       29.90     39.86 o 
  -4  16  12      233.39      213.43     32.90 o 
  -3  16  12       68.03       79.79     36.84 o 
  -2  16  12      280.31      295.43     39.88 o 
  -1  16  12       44.82      117.50     36.60 o 
   0  16  12        6.21       34.91     38.97 o 
   1  16  12      443.53      421.34     55.47 o 
   2  16  12      263.31      311.07     39.28 o 
   3  16  12     1341.13     1299.93     79.05 o 
   4  16  12      453.77      518.49     90.65 o 
  -4  17  12        4.94       74.93     87.02 o 
  -3  17  12      693.63      748.71     58.61 o 
  -2  17  12        4.28       49.54     38.08 o 
  -1  17  12       35.73       73.06     36.13 o 
   0  17  12       21.86       36.91     41.23 o 
   1  17  12      793.01      752.80     42.91 o 
   2  17  12      553.44      604.36     72.05 o 
  -9   0  13     2043.28     1966.04    178.42 o 
  -7   0  13     4327.95     4030.11    351.11 o 
  -5   0  13     1932.50     1716.23    158.10 o 
  -3   0  13      194.28      126.81     29.55 o 
  -1   0  13     1991.30     1945.52    119.44 o 
   1   0  13     2284.17     2224.12    109.38 o 
   3   0  13      302.74      311.40     37.32 o 
   5   0  13      584.99      636.08    148.66 o 
   7   0  13      513.37      531.62     56.65 o 
 -10   1  13      434.26      475.95     34.44 o 
  -9   1  13      123.71      137.19     29.39 o 
  -8   1  13     2893.54     2708.72    165.25 o 
  -7   1  13       19.21       64.38     26.08 o 
  -6   1  13     2818.64     2776.52    133.68 o 
  -5   1  13      137.85      130.70     24.80 o 
  -4   1  13      729.66      673.56     53.24 o 
  -3   1  13        3.53      -15.23     21.24 o 
  -2   1  13      815.37      712.60     56.76 o 
  -1   1  13       76.08      129.93     24.49 o 
   0   1  13     2378.95     2252.50    137.40 o 
   1   1  13     1057.05     1035.54     61.25 o 
   2   1  13     1476.39     1359.42     77.86 o 
   3   1  13      703.58      837.93     52.05 o 
   4   1  13       87.45      104.49     34.63 o 
   5   1  13       56.93      110.80     29.14 o 
   6   1  13      105.66      102.90     27.24 o 
   7   1  13      643.78      652.76     35.91 o 
   8   1  13       43.06       11.94     36.91 o 
 -10   2  13      122.43      182.62     29.87 o 
  -9   2  13      307.64      245.22     31.69 o 
  -8   2  13       17.31      -10.22     28.90 o 
  -7   2  13      664.35      628.11     38.34 o 
  -6   2  13      263.19      335.20     24.92 o 
  -5   2  13      360.95      292.39     22.64 o 
  -4   2  13      511.23      558.48     30.91 o 
  -3   2  13        1.23       53.29     24.93 o 
  -2   2  13       53.57       38.37     23.60 o 
  -1   2  13      557.25      582.18     29.89 o 
   0   2  13     1087.17     1128.65     66.98 o 
   1   2  13     1527.05     1599.85     94.96 o 
   2   2  13     4207.79     3968.13    200.91 o 
   3   2  13     1516.80     1509.43     88.02 o 
   4   2  13      221.95      266.64     27.60 o 
   5   2  13      193.87      223.64     27.04 o 
   6   2  13      913.73      992.09     40.02 o 
   7   2  13        3.17       23.94     36.08 o 
   8   2  13     2378.39     2205.93    244.37 o 
 -10   3  13      104.15      148.02     34.40 o 
  -9   3  13       16.17       48.49     29.41 o 
  -8   3  13        9.84       35.57     29.74 o 
  -7   3  13      135.16      165.21     25.97 o 
  -6   3  13      129.67      124.90     25.55 o 
  -5   3  13      288.40      312.38     27.03 o 
  -4   3  13       63.13       97.48     25.90 o 
  -3   3  13      138.54      181.06     26.19 o 
  -2   3  13      533.81      599.27     43.29 o 
  -1   3  13     1321.26     1330.56     76.25 o 
   0   3  13       46.14       32.82     23.18 o 
   1   3  13     4353.58     4111.96    207.80 o 
   2   3  13      880.96      792.45     63.85 o 
   3   3  13     2478.16     2504.41    153.08 o 
   4   3  13     1710.45     1722.89     86.35 o 
   5   3  13      104.34       85.81     26.13 o 
   6   3  13      784.35      834.68     35.79 o 
   7   3  13     1542.61     1539.45    104.06 o 
   8   3  13       42.25       42.84     38.91 o 
  -9   4  13      139.22      165.01     31.01 o 
  -8   4  13       58.55       48.12     27.96 o 
  -7   4  13      299.94      324.52     27.04 o 
  -6   4  13        2.06       10.82     25.63 o 
  -5   4  13       53.64       72.49     24.64 o 
  -4   4  13      239.57      267.40     26.32 o 
  -3   4  13     1011.16      978.15     48.62 o 
  -2   4  13      916.81      888.24     86.16 o 
  -1   4  13     1857.02     1794.00     93.83 o 
   0   4  13     2148.03     2025.04    119.95 o 
   1   4  13      190.12      195.30     30.17 o 
   2   4  13     1000.59     1068.08     40.88 o 
   3   4  13      625.09      626.56     65.80 o 
   4   4  13        0.03      -12.28     27.37 o 
   5   4  13     1702.98     1713.06     61.59 o 
   6   4  13      792.70      890.26     60.96 o 
   7   4  13      213.30      244.36     32.44 o 
   8   4  13     1328.69     1324.39    184.25 o 
  -9   5  13      498.61      476.70     36.48 o 
  -8   5  13      535.64      553.16     31.53 o 
  -7   5  13       36.57       47.71     28.66 o 
  -6   5  13      777.23      858.95     49.88 o 
  -5   5  13     1409.56     1418.36     69.80 o 
  -4   5  13      236.70      313.86     27.31 o 
  -3   5  13     2757.32     2766.13    169.00 o 
  -2   5  13     2003.87     1967.51     90.07 o 
  -1   5  13     2895.38     2777.93    137.97 o 
   0   5  13     2053.93     2121.91    114.66 o 
   1   5  13      469.19      537.34     29.52 o 
   2   5  13       47.47       61.14     27.82 o 
   3   5  13       38.32       28.94     24.10 o 
   4   5  13      483.40      545.24     27.93 o 
   5   5  13      621.70      515.23     46.98 o 
   6   5  13      577.27      615.77     37.18 o 
   7   5  13     1076.40     1061.81     87.92 o 
   8   5  13       11.22       59.67     40.71 o 
  -9   6  13      209.07      182.56     29.37 o 
  -8   6  13      140.40      132.34     30.58 o 
  -7   6  13      840.60      865.57     57.31 o 
  -6   6  13      896.16      902.97     49.87 o 
  -5   6  13      519.51      540.94     26.41 o 
  -4   6  13     4713.30     4560.96    212.02 o 
  -3   6  13       89.50      109.41     25.58 o 
  -2   6  13     2707.13     2583.94    135.48 o 
  -1   6  13     1068.02      986.49     46.49 o 
   0   6  13      284.72      271.54     24.49 o 
   1   6  13      281.83      314.39     28.03 o 
   2   6  13      643.00      683.53     53.49 o 
   3   6  13        5.12      -10.02     26.95 o 
   4   6  13     1296.78     1412.68     72.26 o 
   5   6  13       57.23       85.63     29.50 o 
   6   6  13      748.86      669.63     66.80 o 
   7   6  13       23.98       17.39     36.18 o 
  -9   7  13     1032.71     1112.77     57.56 o 
  -8   7  13      151.69      176.91     30.29 o 
  -7   7  13       47.51       72.56     30.40 o 
  -6   7  13     1239.31     1241.22     71.55 o 
  -5   7  13     3734.57     3586.82    224.53 o 
  -4   7  13      438.78      468.51     23.51 o 
  -3   7  13     4861.17     4924.72    242.84 o 
  -2   7  13       99.69       51.63     28.08 o 
  -1   7  13     1673.89     1726.75     67.96 o 
   0   7  13       10.96       50.42     25.31 o 
   1   7  13      157.94      172.21     26.79 o 
   2   7  13      159.25      142.69     26.84 o 
   3   7  13     1281.36     1228.03     71.42 o 
   4   7  13      540.13      563.27     32.17 o 
   5   7  13      298.14      262.17     35.04 o 
   6   7  13      134.18      144.30     33.94 o 
   7   7  13       63.45       53.55     32.32 o 
  -8   8  13      235.08      227.96     34.46 o 
  -7   8  13      139.40      146.31     29.38 o 
  -6   8  13      699.26      680.31     53.89 o 
  -5   8  13      452.43      441.55     30.75 o 
  -4   8  13     1419.42     1409.90     83.46 o 
  -3   8  13      635.80      644.98     35.85 o 
  -2   8  13      862.49      869.67     50.83 o 
  -1   8  13      275.35      264.55     33.13 o 
   0   8  13        4.72      -12.18     25.56 o 
   1   8  13       10.17       32.08     31.96 o 
   2   8  13      469.89      519.77     42.79 o 
   3   8  13      958.22      875.01     64.78 o 
   4   8  13      282.22      276.63     28.76 o 
   5   8  13     2394.99     2321.08    170.26 o 
   6   8  13       19.12       20.11     31.91 o 
   7   8  13      387.90      434.10     48.15 o 
  -8   9  13       29.50       47.47     36.56 o 
  -7   9  13        1.62        6.45     31.55 o 
  -6   9  13       25.66       61.98     33.25 o 
  -5   9  13       24.91       63.79     30.08 o 
  -4   9  13      730.38      805.81     58.46 o 
  -3   9  13      275.87      294.79     29.72 o 
  -2   9  13      557.33      571.37     36.53 o 
  -1   9  13       27.10       58.10     24.14 o 
   0   9  13      114.61      140.84     26.94 o 
   1   9  13        3.00       63.62     30.15 o 
   2   9  13     1196.32     1213.58    111.21 o 
   3   9  13        7.72       39.43     27.93 o 
   4   9  13     4287.03     4343.79    271.25 o 
   5   9  13        0.03       48.69     36.68 o 
   6   9  13     3160.86     3084.82    178.68 o 
  -8  10  13       19.88       34.49     35.73 o 
  -7  10  13        1.32       28.32     34.00 o 
  -6  10  13      103.65      138.67     33.54 o 
  -5  10  13      165.27      116.83     33.12 o 
  -4  10  13      656.46      766.53     40.15 o 
  -3  10  13      448.26      424.51     43.78 o 
  -2  10  13      238.22      229.40     29.15 o 
  -1  10  13      246.80      284.04     30.32 o 
   0  10  13        0.20       12.47     28.68 o 
   1  10  13      326.78      357.61     31.68 o 
   2  10  13       84.65      119.67     29.78 o 
   3  10  13     2124.50     2191.70     94.22 o 
   4  10  13       66.87      117.10     41.03 o 
   5  10  13     2680.53     2553.78    198.87 o 
   6  10  13        2.15       26.94     35.02 o 
  -7  11  13        1.26       25.10     34.71 o 
  -6  11  13      393.85      432.68     33.12 o 
  -5  11  13     1154.64     1262.90     49.52 o 
  -4  11  13      591.00      649.46     35.33 o 
  -3  11  13     1405.73     1420.32     69.31 o 
  -2  11  13      166.87      229.60     30.11 o 
  -1  11  13      203.78      184.97     29.03 o 
   0  11  13       66.54       20.95     27.54 o 
   1  11  13      133.18      124.54     29.45 o 
   2  11  13      786.49      793.11     38.17 o 
   3  11  13      546.89      579.70     53.43 o 
   4  11  13     1065.27     1098.27    118.10 o 
   5  11  13       77.70       52.55     38.40 o 
   6  11  13      742.72      719.12     79.77 o 
  -7  12  13      614.82      771.19     69.69 o 
  -6  12  13      618.42      704.09     38.33 o 
  -5  12  13      381.14      378.91     31.98 o 
  -4  12  13     1918.67     1910.34     92.65 o 
  -3  12  13        3.63       51.65     31.45 o 
  -2  12  13     1526.27     1541.73     92.99 o 
  -1  12  13      193.02      220.82     29.24 o 
   0  12  13       76.46       52.75     28.64 o 
   1  12  13      244.20      301.37     32.00 o 
   2  12  13      641.12      775.13     60.87 o 
   3  12  13       83.04       72.68     37.76 o 
   4  12  13      477.41      428.34     38.81 o 
   5  12  13       10.35       -0.71     35.02 o 
  -6  13  13      914.02      954.90     41.20 o 
  -5  13  13      763.85      773.29     43.61 o 
  -4  13  13        0.61       22.09     47.89 o 
  -3  13  13     1628.08     1672.82    106.61 o 
  -2  13  13      589.65      622.43     34.43 o 
  -1  13  13      714.54      717.66     31.17 o 
   0  13  13     1087.86     1052.35     86.50 o 
   1  13  13       97.29      109.18     32.42 o 
   2  13  13      134.06      105.59     33.34 o 
   3  13  13      168.97      128.80     40.61 o 
   4  13  13       56.10      115.50     41.58 o 
  -5  14  13       32.43       73.53     37.78 o 
  -4  14  13      362.81      417.99     41.56 o 
  -3  14  13      530.00      613.66     34.06 o 
  -2  14  13      906.91      865.09     75.08 o 
  -1  14  13     1606.91     1709.55     95.05 o 
   0  14  13      691.01      668.99     38.38 o 
   1  14  13      311.88      329.76     35.72 o 
   2  14  13      209.00      279.88     42.14 o 
   3  14  13       70.91      115.71     39.82 o 
  -3  15  13      106.71      102.82     36.15 o 
  -2  15  13      554.82      631.04     56.58 o 
  -1  15  13      988.75     1050.34     60.80 o 
   0  15  13      389.20      437.95     37.40 o 
   1  15  13     1486.17     1529.53    122.11 o 
   2  15  13        1.91       -7.15     52.11 o 
  -8   0  14     1303.06     1256.41    113.22 o 
  -6   0  14      245.52      302.23     42.75 o 
  -4   0  14      940.86      893.56    133.41 o 
  -2   0  14     1677.05     1598.76    152.64 o 
   0   0  14      936.68      758.24     63.14 o 
   2   0  14       40.49       53.74     34.32 o 
   4   0  14      627.60      607.01     60.04 o 
   6   0  14      190.73      262.14     75.81 o 
  -8   1  14       56.41       81.26     31.89 o 
  -7   1  14      651.23      588.02     35.40 o 
  -6   1  14       61.07       97.83     27.81 o 
  -5   1  14       17.54       26.97     30.00 o 
  -4   1  14       73.00       67.46     26.00 o 
  -3   1  14     1679.85     1505.94     96.12 o 
  -2   1  14     1010.35      982.17     61.77 o 
  -1   1  14     1846.79     1812.98    119.30 o 
   0   1  14      721.51      737.64     37.87 o 
   1   1  14      853.97      890.90     49.54 o 
   2   1  14       19.55      -23.30     23.30 o 
   3   1  14       19.76       31.35     26.37 o 
   4   1  14      795.95      839.91     52.45 o 
   5   1  14       76.52       57.83     30.79 o 
   6   1  14     1358.00     1340.63     96.06 o 
   7   1  14       12.03       46.75     51.19 o 
  -8   2  14      413.15      373.04     41.56 o 
  -7   2  14      287.43      328.56     28.64 o 
  -6   2  14       72.83       69.42     28.36 o 
  -5   2  14        2.37       27.55     28.89 o 
  -4   2  14       68.74       93.60     24.60 o 
  -3   2  14     1402.53     1223.07     69.28 o 
  -2   2  14      559.96      570.12     53.14 o 
  -1   2  14     3188.46     3061.46    177.89 o 
   0   2  14     1046.66     1089.50     62.06 o 
   1   2  14      655.60      709.72     30.60 o 
   2   2  14      625.85      613.21     31.71 o 
   3   2  14      403.07      418.13     30.83 o 
   4   2  14       15.77       54.22     28.93 o 
   5   2  14     2963.38     2959.72    155.11 o 
   6   2  14       17.88       81.54     30.67 o 
   7   2  14     2055.16     1984.54    131.71 o 
  -8   3  14       87.93      143.97     31.03 o 
  -7   3  14       90.48      111.89     30.73 o 
  -6   3  14        5.48       17.08     25.76 o 
  -5   3  14      269.45      293.83     29.98 o 
  -4   3  14     1204.87     1289.15     92.74 o 
  -3   3  14      146.94      173.15     24.99 o 
  -2   3  14     3499.51     3455.22    129.94 o 
  -1   3  14      698.69      766.81     52.64 o 
   0   3  14     2682.85     2791.07    149.95 o 
   1   3  14     1240.19     1296.17     65.82 o 
   2   3  14       15.24       46.38     27.41 o 
   3   3  14     1449.91     1578.49     80.00 o 
   4   3  14     1707.86     1575.74     98.05 o 
   5   3  14      124.14      170.38     35.56 o 
   6   3  14     2847.97     2720.78    152.46 o 
  -8   4  14        2.99       16.88     29.54 o 
  -7   4  14       80.46       45.03     29.37 o 
  -6   4  14       86.34      134.29     30.45 o 
  -5   4  14      628.74      640.10     41.89 o 
  -4   4  14     1812.44     1857.48    103.74 o 
  -3   4  14     1620.95     1607.01     67.36 o 
  -2   4  14      724.87      727.39     30.75 o 
  -1   4  14     1714.95     1640.01     79.29 o 
   0   4  14      138.74      209.33     43.94 o 
   1   4  14      219.91      278.62     27.63 o 
   2   4  14     1274.47     1292.01     68.53 o 
   3   4  14      305.96      345.67     28.63 o 
   4   4  14      747.79      813.28     61.65 o 
   5   4  14     1464.68     1462.71     58.71 o 
   6   4  14        1.42       97.30     44.90 o 
  -8   5  14      284.67      289.76     31.69 o 
  -7   5  14        0.06       23.89     29.81 o 
  -6   5  14     1466.39     1485.55     90.75 o 
  -5   5  14      796.86      797.87     45.14 o 
  -4   5  14     1759.59     1876.25    106.07 o 
  -3   5  14     1782.29     1777.95    124.58 o 
  -2   5  14      709.26      715.64     34.94 o 
  -1   5  14      245.19      280.87     29.38 o 
   0   5  14        1.28       -3.97     29.78 o 
   1   5  14      229.22      265.90     41.21 o 
   2   5  14      242.97      258.66     35.41 o 
   3   5  14      609.23      583.71     35.90 o 
   4   5  14      802.03      753.90     34.54 o 
   5   5  14      194.33      197.26     33.86 o 
   6   5  14      812.47      798.62     42.91 o 
  -8   6  14      389.14      466.52     80.98 o 
  -7   6  14     1414.06     1333.09     86.30 o 
  -6   6  14        3.54       48.13     32.06 o 
  -5   6  14     2071.23     2047.24     89.42 o 
  -4   6  14      292.62      351.74     31.76 o 
  -3   6  14      356.44      337.09     30.27 o 
  -2   6  14      419.34      424.09     50.17 o 
  -1   6  14      117.15      170.47     42.79 o 
   0   6  14       69.22      101.52     27.89 o 
   1   6  14      620.69      653.45     46.85 o 
   2   6  14        0.07       10.10     30.25 o 
   3   6  14      641.09      615.27     44.59 o 
   4   6  14       16.71       22.25     31.33 o 
   5   6  14       44.49       34.29     31.57 o 
   6   6  14        1.30      -32.91     37.74 o 
  -7   7  14      474.32      553.56     36.34 o 
  -6   7  14     2355.04     2404.62    123.09 o 
  -5   7  14      207.25      210.40     32.83 o 
  -4   7  14     1116.21     1119.35     54.97 o 
  -3   7  14       37.56       54.37     27.85 o 
  -2   7  14        6.05       19.12     25.95 o 
  -1   7  14      176.91      133.44     29.84 o 
   0   7  14      779.44      874.85     67.91 o 
   1   7  14      421.90      435.55     31.57 o 
   2   7  14      638.51      623.25     36.82 o 
   3   7  14      533.54      598.66     33.10 o 
   4   7  14        8.62       61.93     57.01 o 
   5   7  14       31.77       49.85     38.19 o 
  -7   8  14      679.46      741.47     60.49 o 
  -6   8  14      543.18      594.10     32.57 o 
  -5   8  14      509.68      504.47     38.48 o 
  -4   8  14     1000.50     1065.73     92.92 o 
  -3   8  14      110.04      126.40     32.46 o 
  -2   8  14       37.76       34.58     28.75 o 
  -1   8  14      118.74      126.11     30.96 o 
   0   8  14      923.36      831.72     83.66 o 
   1   8  14      178.18      250.34     37.24 o 
   2   8  14     1906.60     1924.44    105.42 o 
   3   8  14        5.94       20.39     29.48 o 
   4   8  14     1064.68     1083.07     92.84 o 
   5   8  14       95.11       84.82     40.19 o 
  -6   9  14       44.77       45.12     35.56 o 
  -5   9  14      714.43      757.69     43.86 o 
  -4   9  14      100.92      112.17     30.93 o 
  -3   9  14      406.36      412.65     32.10 o 
  -2   9  14        1.33       22.36     31.27 o 
  -1   9  14      314.20      328.40     31.28 o 
   0   9  14        8.63       41.81     31.36 o 
   1   9  14     3254.52     3338.01    189.01 o 
   2   9  14       10.41       40.75     31.57 o 
   3   9  14     3274.94     3417.11    195.15 o 
   4   9  14        8.02       42.49     35.94 o 
   5   9  14      717.29      853.18     98.04 o 
  -6  10  14      604.18      623.80     36.81 o 
  -5  10  14      153.17      175.61     33.60 o 
  -4  10  14      356.78      445.93     42.53 o 
  -3  10  14        6.99       35.06     32.21 o 
  -2  10  14       12.00       14.37     32.78 o 
  -1  10  14      105.10      141.97     30.34 o 
   0  10  14     1163.87     1148.98     53.58 o 
   1  10  14      105.33      181.76     35.94 o 
   2  10  14     2599.42     2555.35    165.25 o 
   3  10  14        0.36      -30.55     33.26 o 
   4  10  14     1272.36     1289.06     89.67 o 
  -5  11  14       98.88      165.64     36.63 o 
  -4  11  14      275.42      319.20     32.45 o 
  -3  11  14       49.95       87.99     31.89 o 
  -2  11  14       20.50       34.65     33.70 o 
  -1  11  14      425.60      433.46     35.62 o 
   0  11  14      255.14      285.73     33.88 o 
   1  11  14      900.59      943.84     65.26 o 
   2  11  14      180.05      259.93     44.36 o 
   3  11  14      674.87      752.32     60.53 o 
  -4  12  14      163.87      223.12     34.93 o 
  -3  12  14      246.76      276.08     36.58 o 
  -2  12  14      293.30      295.22     36.04 o 
  -1  12  14      140.34      219.35     32.66 o 
   0  12  14       62.12       78.50     35.20 o 
   1  12  14      479.14      555.10     55.20 o 
   2  12  14        0.41      -10.92     39.72 o 
  -2  13  14      188.63      212.27     32.96 o 
  -1  13  14      339.07      346.81     38.18 o 
   0  13  14        0.22       20.66     37.08 o 
   1  13  14       63.32       83.79     41.71 o 
  -5   0  15      345.03      264.10     44.52 o 
  -3   0  15      436.40      417.72     62.21 o 
  -1   0  15       26.87      -16.01     32.16 o 
   1   0  15       95.07      134.28     42.34 o 
   3   0  15        4.76       36.59     39.76 o 
   5   0  15       92.77      113.29     44.37 o 
  -7   1  15        0.07       38.68     77.35 o 
  -6   1  15      290.80      275.24     32.62 o 
  -5   1  15      401.90      424.91     30.22 o 
  -4   1  15      745.19      748.59     57.38 o 
  -3   1  15      614.41      629.18     59.29 o 
  -2   1  15      409.00      405.91     28.92 o 
  -1   1  15       21.95       12.37     25.68 o 
   0   1  15        0.13       30.15     26.16 o 
   1   1  15      245.77      325.86     28.80 o 
   2   1  15        6.52       62.27     27.55 o 
   3   1  15     1252.85     1252.07     95.94 o 
   4   1  15       63.30      141.67     29.79 o 
   5   1  15      753.39      738.27     77.98 o 
  -6   2  15      372.98      340.33     29.44 o 
  -5   2  15      117.40       76.93     27.64 o 
  -4   2  15     1862.44     1824.70    119.54 o 
  -3   2  15      413.46      421.24     45.50 o 
  -2   2  15     1064.25     1167.92     90.08 o 
  -1   2  15      454.49      430.21     33.55 o 
   0   2  15        1.95       -1.67     28.67 o 
   1   2  15      145.38      114.27     31.08 o 
   2   2  15     1566.15     1689.23    108.81 o 
   3   2  15       12.52       34.53     35.39 o 
   4   2  15     2497.99     2353.30    146.80 o 
  -6   3  15       88.73       84.40     31.54 o 
  -5   3  15     1897.13     1787.29    122.57 o 
  -4   3  15      109.45      137.08     30.15 o 
  -3   3  15     2086.19     2127.23    128.45 o 
  -2   3  15     1005.86      991.61     58.68 o 
  -1   3  15      352.41      365.10     40.26 o 
   0   3  15     1074.25     1088.25     57.70 o 
   1   3  15      537.65      550.40     44.04 o 
   2   3  15      286.34      346.56     41.79 o 
   3   3  15     2251.64     2242.99    121.69 o 
   4   3  15      114.89      190.37     37.43 o 
  -6   4  15      833.53      835.08     54.86 o 
  -5   4  15      333.78      399.81     34.32 o 
  -4   4  15     1698.54     1739.79    102.67 o 
  -3   4  15       25.77       11.37     33.48 o 
  -2   4  15      653.18      715.72     41.80 o 
  -1   4  15     1224.80     1213.03     52.98 o 
   0   4  15       35.02       28.49     31.70 o 
   1   4  15      880.03      902.04     61.72 o 
   2   4  15      733.77      699.86     31.76 o 
   3   4  15        5.73       15.25     28.90 o 
   4   4  15     1152.76     1077.14     66.02 o 
  -6   5  15      592.67      624.64     36.09 o 
  -5   5  15      570.80      538.14     34.53 o 
  -4   5  15      155.23      202.70     33.53 o 
  -3   5  15       58.84       91.47     33.11 o 
  -2   5  15      150.23      193.96     32.86 o 
  -1   5  15       80.98       84.18     28.38 o 
   0   5  15      840.61      897.61     67.28 o 
   1   5  15      484.66      479.83     38.07 o 
   2   5  15      121.90      169.00     32.73 o 
   3   5  15      571.43      568.96     36.22 o 
   4   5  15      131.81      180.64     34.89 o 
  -5   6  15      170.13      163.99     31.55 o 
  -4   6  15        6.98      -13.55     36.65 o 
  -3   6  15       67.99      108.21     33.28 o 
  -2   6  15      216.84      185.77     31.25 o 
  -1   6  15       30.24       42.32     34.61 o 
   0   6  15      266.62      304.96     31.47 o 
   1   6  15       27.32       91.10     38.81 o 
   2   6  15       92.57      128.52     33.46 o 
   3   6  15       46.70       46.60     32.08 o 
  -5   7  15       11.33       35.17     54.44 o 
  -4   7  15       68.43       86.05     32.75 o 
  -3   7  15      250.38      288.31     35.63 o 
  -2   7  15      157.61      235.96     34.67 o 
  -1   7  15      542.56      525.99     32.45 o 
   0   7  15      292.71      287.59     32.61 o 
   1   7  15       17.85       16.23     32.14 o 
   2   7  15      307.91      377.17     33.74 o 
   3   7  15        1.53       -9.51     37.95 o 
  -4   8  15       25.43       60.80     33.71 o 
  -3   8  15      302.25      244.97     32.48 o 
  -2   8  15       91.91       94.83     33.24 o 
  -1   8  15     1264.09     1163.14     48.75 o 
   0   8  15        6.21       20.42     34.07 o 
   1   8  15     1249.93     1235.04     72.05 o 
   2   8  15       50.73       73.95     33.80 o 
  -3   9  15        0.79       30.34     34.96 o 
  -2   9  15     1447.93     1522.42    105.47 o 
  -1   9  15        1.46       44.38     34.52 o 
   0   9  15     2974.99     2904.45    154.69 o 
   1   9  15        0.02        9.05     36.99 o 
  -2  10  15      120.23      136.01     60.23 o 
  -1  10  15     2220.83     2222.86    116.73 o 
  -2   0  16       34.00       71.39     43.03 o 
   0   0  16        2.86       -0.61     47.11 o 
  -3   1  16       32.41       72.49     29.01 o 
  -2   1  16      177.51      149.60     28.34 o 
  -1   1  16       16.65       78.33     30.64 o 
   0   1  16      797.75      813.67     51.17 o 
   1   1  16        0.64        5.58     32.64 o 
  -3   2  16       36.83       47.26     35.40 o 
  -2   2  16      296.99      319.63     29.87 o 
  -1   2  16      815.98      800.85     60.54 o 
   0   2  16       71.88      118.08     30.98 o 
   1   2  16     2826.53     2753.42    208.15 o 
  -2   3  16      127.47      186.41     32.68 o 
  -1   3  16      421.45      465.25     38.08 o 
   0   3  16     1659.77     1545.75     73.26 o 
   1   3  16        0.08       73.72     90.65 o 
  -2   4  16     1321.00     1360.35     69.26 o 
  -1   4  16      293.38      310.29     34.65 o 
   0   4  16      241.95      401.26    110.59 o 
                                                 
